# Supplementary material for: Compliance with recommended cancer patient pathway timeframes and choice of treatment differed by cancer type and place of residence among cancer patients in Norway in 2015–2016
Source: BMC Cancer. 2022 Feb 28;22:220. doi: 10.1186/s12885-022-09306-9 (PMC8883731; doi:10.1186/s12885-022-09306-9)
Supplement: Supplementary file 2 — Additional file 2: Supplementary Table 1. Definition of “Treatment hospital in health trust” for each health trust by surgery and radiotherapy and cancer type. [file 12885_2022_9306_MOESM2_ESM.xlsx]

## Sheet: Sheet1
Supplementary Table 1: Definition of “Treatment hospital in health trust” for each health trust by surgery and radiotherapy and cancer type.
	Colon	Colon	Rectum	Rectum	Lung	Lung	Breast	Breast	Prostate	Prostate
	Surgery	Radiotherapy	Surgery	Radiotherapy	Surgery	Radiotherapy	Surgery	Radiotherapy	Surgery	Radiotherapy
Østfold HF	Yes	No	Yes	No	No	No	Yes	No	No	No
Akershus HF	Yes	No	Yes	No	Yes	No	Yes	No	Yes	No
Oslo University Hospital HF	Yes	Yes	Yes	Yes	Yes	Yes	Yes	Yes	Yes	Yes
Lovisenberg	No	No	No	No	No	No	No	No	No	No
Diakonhjemmet	Yes	No	No	No	No	No	No	No	No	No
Innlandet HF	Yes	Yes	Yes	Yes*	No	Yes*	Yes	Yes	Yes	Yes
Vestre Viken HF	Yes	No	Yes	No	No	No	Yes	No	Yes	No
Telemark HF	Yes	No	Yes	No	No	No	Yes	No	Yes	No
Vestfold HF	Yes	No	Yes	No	No	No	Yes	No	Yes	No
Sørlandet HF	Yes	Yes	Yes	Yes	No	Yes*	Yes	Yes	Yes	Yes
Helse Stavanger HF	Yes	Yes	Yes	Yes	Yes	Yes*	Yes	Yes	Yes	Yes
Helse Fonna HF	Yes	No	Yes	No	No	No	Yes	No	No	No
Helse Bergen HF	Yes	Yes	Yes	Yes	Yes	Yes	Yes	Yes	Yes	Yes
Helse Førde HF	Yes	No	Yes	No	No	No	Yes	No	No	No
Helse Møre og Romsdal HF	Yes	Yes	Yes	Yes	No	Yes*	Yes	Yes	No	Yes
St. Olavs HF	Yes	Yes	Yes	Yes	Yes	Yes	Yes	Yes	Yes	Yes
Nord-Trøndelag HF	Yes	No	Yes	No	No	No	Yes	No	No	No
Helgeland HF	Yes	No	No	No	No	No	No	No	No	No
Nordlandssykehuset HF	Yes	Yes	Yes	Yes	Yes	Yes*	Yes	Yes	Yes	Yes
University Hospital of North Norway HF	Yes	Yes	Yes	Yes	Yes	Yes	Yes	Yes	Yes	Yes
Helse Finnmark HF	Yes	No	No	No	No	No	No	No	No	No
Footnote:
*Only palliative intention
