# Supplementary material for: Compliance with recommended cancer patient pathway timeframes and choice of treatment differed by cancer type and place of residence among cancer patients in Norway in 2015–2016
Source: BMC Cancer. 2022 Feb 28;22:220. doi: 10.1186/s12885-022-09306-9 (PMC8883731; doi:10.1186/s12885-022-09306-9)
Supplement: Supplementary file 3 — Additional file 3: Supplementary Table 2. Patient characteristics by part of the cancer patient pathway for colon cancer patients diagnosed in 2015–2016 in Norway. [file 12885_2022_9306_MOESM3_ESM.xlsx]

## Sheet: Sheet1
Supplementary table 2: Patient characteristics by part of the cancer patient pathway for colon cancer patients diagnosed in 2015–2016 in Norway
	OF1	OF1	OF2	OF2	OF3 - S	OF3 - K	OF3 - RT	OF3 - S	OF3 - SACT	OF3 - M	OF4 - S	OF4 - K	OF4 - RT	OF4 - S	OF4 - SACT	OF4 - M
	N	%d	N	%d	N	%d	N	%d	N	%d	N	%d	N	%d	N	%d
Year of diagnosis
2015	1735	47.2%	1657	47.2%	1644	47.9%	11	64.7%	89	39.4%	1719	47.8%	14	70.0%	97	40.2%
2016	1940	52.8%	1855	52.8%	1786	52.1%	6	35.3%	137	60.6%	1875	52.2%	6	30.0%	144	59.8%
Age group
18–49	140	3.8%	130	3.7%	118	3.4%	1	5.9%	17	7.5%	125	3.5%	1	5.0%	20	8.3%
50–59	354	9.6%	339	9.7%	319	9.3%	4	23.5%	35	15.5%	331	9.2%	6	30.0%	38	15.8%
60–69	907	24.7%	866	24.7%	817	23.8%	3	17.6%	88	38.9%	859	23.9%	3	15.0%	92	38.2%
70–79	1321	35.9%	1269	36.1%	1262	36.8%	7	41.2%	67	29.6%	1318	36.7%	7	35.0%	72	29.9%
80–89	863	23.5%	821	23.4%	826	24.1%	1	5.9%	19	8.4%	870	24.2%	2	10.0%	19	7.9%
90+	90	2.4%	87	2.5%	88	2.6%	1	5.9%	0	0.0%	91	2.5%	1	5.0%	0	0.0%
Sex
Female	1932	52.6%	1838	52.3%	1810	52.8%	8	47.1%	106	46.9%	1907	53.1%	10	50.0%	113	46.9%
Male	1743	47.4%	1674	47.7%	1620	47.2%	9	52.9%	120	53.1%	1687	46.9%	10	50.0%	128	53.1%
Stage
Localised	676	18.4%	644	18.3%	678	19.8%	2	11.8%	0	0.0%	714	19.9%	2	10.0%	0	0.0%
Regional	2234	60.8%	2141	61.0%	2199	64.1%	2	11.8%	29	12.8%	2300	64.0%	2	10.0%	32	13.3%
Metastasis	666	18.1%	632	18.0%	494	14.4%	10	58.8%	162	71.7%	518	14.4%	12	60.0%	173	71.8%
Unknown	99	2.7%	95	2.7%	59	1.7%	3	17.6%	35	15.5%	62	1.7%	4	20.0%	36	14.9%
Marital status
Single	1557	42.4%	1480	42.1%	1449	42.2%	7	41.2%	82	36.3%	1527	42.5%	9	45.0%	86	35.7%
Married	2118	57.6%	2032	57.9%	1981	57.8%	10	58.8%	144	63.7%	2067	57.5%	11	55.0%	155	64.3%
Income
Low	510	13.9%	490	14.0%	485	14.1%	2	11.8%	28	12.4%	508	14.1%	2	10.0%	29	12.0%
Intermediate	2324	63.2%	2223	63.3%	2185	63.7%	8	47.1%	130	57.5%	2288	63.7%	10	50.0%	137	56.8%
High	841	22.9%	799	22.8%	760	22.2%	7	41.2%	68	30.1%	798	22.2%	8	40.0%	75	31.1%
Education
Low	1111	30.2%	1058	30.1%	1035	30.2%	5	29.4%	61	27.0%	1093	30.4%	6	30.0%	62	25.7%
Intermediate	1766	48.1%	1693	48.2%	1658	48.3%	7	41.2%	106	46.9%	1731	48.2%	8	40.0%	115	47.7%
High	798	21.7%	761	21.7%	737	21.5%	5	29.4%	59	26.1%	770	21.4%	6	30.0%	64	26.6%
Comorbidity
No admissions	105	2.9%	100	2.8%	105	3.1%	2	11.8%	6	2.7%	111	3.1%	2	10.0%	6	2.5%
0	2650	72.1%	2543	72.4%	2461	71.7%	9	52.9%	183	81.0%	2565	71.4%	11	55.0%	197	81.7%
1-2	803	21.9%	756	21.5%	746	21.7%	6	35.3%	36	15.9%	796	22.1%	7	35.0%	37	15.4%
3+	117	3.2%	113	3.2%	118	3.4%	0	0.0%	1	0.4%	122	3.4%	0	0.0%	1	0.4%
Heath Trust
Østfold HF	203	5.5%	202	5.8%	240	7.0%	1	5.9%	4	1.8%	240	6.7%	2	10.0%	4	1.7%
Akershus HF	382	10.4%	374	10.6%	355	10.3%	1	5.9%	26	11.5%	363	10.1%	1	5.0%	26	10.8%
OUS HF	115	3.1%	110	3.1%	101	2.9%	1	5.9%	8	3.5%	107	3.0%	1	5.0%	8	3.3%
Lovisenberg HF	41	1.1%	37	1.1%	32	0.9%	0	0.0%	5	2.2%	36	1.0%	0	0.0%	5	2.1%
Diakonhjemmet	86	2.3%	80	2.3%	74	2.2%	0	0.0%	7	3.1%	78	2.2%	1	5.0%	9	3.7%
Innlandet HF	305	8.3%	278	7.9%	269	7.8%	1	5.9%	16	7.1%	294	8.2%	1	5.0%	18	7.5%
Vestre Viken HF	305	8.3%	302	8.6%	290	8.5%	0	0.0%	14	6.2%	293	8.2%	0	0.0%	14	5.8%
Telemark HF	109	3.0%	105	3.0%	101	2.9%	0	0.0%	7	3.1%	104	2.9%	0	0.0%	8	3.3%
Vestfold HF	188	5.1%	185	5.3%	177	5.2%	0	0.0%	10	4.4%	179	5.0%	0	0.0%	11	4.6%
Sørlandet HF	224	6.1%	218	6.2%	198	5.8%	2	11.8%	19	8.4%	204	5.7%	2	10.0%	19	7.9%
Helse Stavanger HF	192	5.2%	181	5.2%	175	5.1%	2	11.8%	6	2.7%	186	5.2%	3	15.0%	6	2.5%
Helse Fonna HF	157	4.3%	156	4.4%	149	4.3%	0	0.0%	10	4.4%	150	4.2%	0	0.0%	11	4.6%
Helse Bergen HF	298	8.1%	266	7.6%	273	8.0%	3	17.6%	37	16.4%	306	8.5%	3	15.0%	42	17.4%
Helse Førde HF	122	3.3%	119	3.4%	110	3.2%	0	0.0%	9	4.0%	113	3.1%	0	0.0%	9	3.7%
Helse Møre og Romsdal HF	230	6.3%	225	6.4%	248	7.2%	0	0.0%	5	2.2%	259	7.2%	0	0.0%	5	2.1%
St. Olavs HF	166	4.5%	136	3.9%	134	3.9%	2	11.8%	10	4.4%	165	4.6%	2	10.0%	11	4.6%
Nord-Trøndelag HF	112	3.0%	104	3.0%	99	2.9%	0	0.0%	7	3.1%	106	2.9%	0	0.0%	9	3.7%
Helgeland HF	79	2.1%	76	2.2%	70	2.0%	0	0.0%	7	3.1%	73	2.0%	0	0.0%	7	2.9%
NLSH HF	138	3.8%	136	3.9%	125	3.6%	1	5.9%	10	4.4%	127	3.5%	1	5.0%	10	4.1%
UNN HF	176	4.8%	176	5.0%	167	4.9%	3	17.6%	6	2.7%	167	4.6%	3	15.0%	6	2.5%
Helse Finnmark HF	47	1.3%	46	1.3%	43	1.3%	0	0.0%	3	1.3%	44	1.2%	0	0.0%	3	1.2%
