# Supplementary material for: Compliance with recommended cancer patient pathway timeframes and choice of treatment differed by cancer type and place of residence among cancer patients in Norway in 2015–2016
Source: BMC Cancer. 2022 Feb 28;22:220. doi: 10.1186/s12885-022-09306-9 (PMC8883731; doi:10.1186/s12885-022-09306-9)
Supplement: Supplementary file 4 — Additional file 4: Supplementary Table 3. Patient characteristics by part of the cancer patient pathway for rectal cancer patients diagnosed in 2015–2016 in Norway. [file 12885_2022_9306_MOESM4_ESM.xlsx]

## Sheet: Sheet1
Supplementary table 3: Patient characteristics by part of the cancer patient pathway for rectal cancer patients diagnosed in 2015–2016 in Norway
	OF1	OF1	OF2	OF2	OF3 - S	OF3 - K	OF3 - RT	OF3 - S	OF3 - SACT	OF3 - M	OF4 - S	OF4 - K	OF4 - RT	OF4 - S	OF4 - SACT	OF4 - M
	N	%d	N	%d	N	%d	N	%d	N	%d	N	%d	N	%d	N	%d
Year of diagnosis
2015	874	50.0%	834	49.8%	573	49.9%	171	46.3%	117	52.0%	593	49.7%	182	47.5%	130	52.8%
2016	874	50.0%	842	50.2%	576	50.1%	198	53.7%	108	48.0%	601	50.3%	201	52.5%	116	47.2%
Age group
18–49	119	6.8%	112	6.7%	66	5.7%	28	7.6%	26	11.6%	72	6.0%	29	7.6%	27	11.0%
50–59	269	15.4%	258	15.4%	146	12.7%	69	18.7%	54	24.0%	150	12.6%	70	18.3%	61	24.8%
60–69	545	31.2%	522	31.1%	334	29.1%	108	29.3%	94	41.8%	347	29.1%	111	29.0%	104	42.3%
70–79	524	30.0%	504	30.1%	395	34.4%	83	22.5%	48	21.3%	407	34.1%	89	23.2%	51	20.7%
80–89	268	15.3%	258	15.4%	193	16.8%	73	19.8%	3	1.3%	203	17.0%	75	19.6%	3	1.2%
90+	23	1.3%	22	1.3%	15	1.3%	8	2.2%	0	0.0%	15	1.3%	9	2.3%	0	0.0%
Sex
Female	684	39.1%	654	39.0%	440	38.3%	146	39.6%	87	38.7%	458	38.4%	152	39.7%	96	39.0%
Male	1064	60.9%	1022	61.0%	709	61.7%	223	60.4%	138	61.3%	736	61.6%	231	60.3%	150	61.0%
Stage
Localised	418	23.9%	407	24.3%	378	32.9%	35	9.5%	6	2.7%	389	32.6%	35	9.1%	7	2.8%
Regional	892	51.0%	848	50.6%	595	51.8%	211	57.2%	79	35.1%	620	51.9%	223	58.2%	92	37.4%
Metastasis	286	16.4%	272	16.2%	144	12.5%	52	14.1%	88	39.1%	152	12.7%	53	13.8%	94	38.2%
Unknown	152	8.7%	149	8.9%	32	2.8%	71	19.2%	52	23.1%	33	2.8%	72	18.8%	53	21.5%
Marital status
Single	713	40.8%	677	40.4%	455	39.6%	144	39.0%	102	45.3%	474	39.7%	154	40.2%	112	45.5%
Married	1035	59.2%	999	59.6%	694	60.4%	225	61.0%	123	54.7%	720	60.3%	229	59.8%	134	54.5%
Income
Low	195	11.2%	186	11.1%	127	11.1%	45	12.2%	23	10.2%	132	11.1%	48	12.5%	24	9.8%
Intermediate	1053	60.2%	1005	60.0%	699	60.8%	223	60.4%	120	53.3%	733	61.4%	230	60.1%	133	54.1%
High	500	28.6%	485	28.9%	323	28.1%	101	27.4%	82	36.4%	329	27.6%	105	27.4%	89	36.2%
Education
Low	488	27.9%	456	27.2%	324	28.2%	101	27.4%	48	21.3%	343	28.7%	109	28.5%	56	22.8%
Intermediate	850	48.6%	821	49.0%	530	46.1%	198	53.7%	128	56.9%	550	46.1%	202	52.7%	136	55.3%
High	410	23.5%	399	23.8%	295	25.7%	70	19.0%	49	21.8%	301	25.2%	72	18.8%	54	22.0%
Comorbidity
No admissions	83	4.7%	81	4.8%	57	5.0%	18	4.9%	15	6.7%	59	4.9%	19	5.0%	15	6.1%
0	1344	76.9%	1286	76.7%	874	76.1%	277	75.1%	183	81.3%	910	76.2%	286	74.7%	202	82.1%
1-2	274	15.7%	264	15.8%	185	16.1%	60	16.3%	27	12.0%	190	15.9%	64	16.7%	29	11.8%
3+	47	2.7%	45	2.7%	33	2.9%	14	3.8%	0	0.0%	35	2.9%	14	3.7%	0	0.0%
Heath Trust
Østfold HF	97	5.5%	96	5.7%	71	6.2%	11	3.0%	20	8.9%	72	6.0%	11	2.9%	20	8.1%
Akershus HF	152	8.7%	147	8.8%	104	9.1%	20	5.4%	28	12.4%	106	8.9%	20	5.2%	31	12.6%
OUS HF	64	3.7%	63	3.8%	37	3.2%	14	3.8%	12	5.3%	38	3.2%	14	3.7%	13	5.3%
Lovisenberg HF	21	1.2%	19	1.1%	15	1.3%	3	0.8%	1	0.4%	16	1.3%	3	0.8%	2	0.8%
Diakonhjemmet	34	1.9%	34	2.0%	29	2.5%	1	0.3%	5	2.2%	29	2.4%	1	0.3%	5	2.0%
Innlandet HF	173	9.9%	156	9.3%	106	9.2%	19	5.1%	33	14.7%	119	10.0%	20	5.2%	36	14.6%
Vestre Viken HF	135	7.7%	129	7.7%	102	8.9%	14	3.8%	17	7.6%	102	8.5%	18	4.7%	19	7.7%
Telemark HF	65	3.7%	58	3.5%	37	3.2%	9	2.4%	12	5.3%	38	3.2%	12	3.1%	17	6.9%
Vestfold HF	90	5.1%	89	5.3%	65	5.7%	16	4.3%	10	4.4%	65	5.4%	17	4.4%	10	4.1%
Sørlandet HF	100	5.7%	95	5.7%	66	5.7%	25	6.8%	8	3.6%	70	5.9%	26	6.8%	8	3.3%
Helse Stavanger HF	109	6.2%	107	6.4%	70	6.1%	30	8.1%	8	3.6%	72	6.0%	30	7.8%	8	3.3%
Helse Fonna HF	67	3.8%	66	3.9%	34	3.0%	24	6.5%	8	3.6%	34	2.8%	25	6.5%	8	3.3%
Helse Bergen HF	161	9.2%	150	8.9%	99	8.6%	44	11.9%	15	6.7%	105	8.8%	46	12.0%	19	7.7%
Helse Førde HF	50	2.9%	49	2.9%	41	3.6%	5	1.4%	5	2.2%	42	3.5%	5	1.3%	5	2.0%
Helse Møre og Romsdal HF	85	4.9%	85	5.1%	53	4.6%	45	12.2%	12	5.3%	53	4.4%	45	11.7%	12	4.9%
St. Olavs HF	94	5.4%	83	5.0%	60	5.2%	18	4.9%	10	4.4%	71	5.9%	19	5.0%	12	4.9%
Nord-Trøndelag HF	41	2.3%	40	2.4%	29	2.5%	5	1.4%	8	3.6%	31	2.6%	5	1.3%	8	3.3%
Helgeland HF	26	1.5%	26	1.6%	16	1.4%	7	1.9%	3	1.3%	16	1.3%	7	1.8%	3	1.2%
NLSH HF	71	4.1%	71	4.2%	40	3.5%	22	6.0%	9	4.0%	40	3.4%	22	5.7%	9	3.7%
UNN HF	86	4.9%	86	5.1%	61	5.3%	24	6.5%	1	0.4%	61	5.1%	24	6.3%	1	0.4%
Helse Finnmark HF	27	1.5%	27	1.6%	14	1.2%	13	3.5%	0	0.0%	14	1.2%	13	3.4%	0	0.0%
