# Supplementary material for: Compliance with recommended cancer patient pathway timeframes and choice of treatment differed by cancer type and place of residence among cancer patients in Norway in 2015–2016
Source: BMC Cancer. 2022 Feb 28;22:220. doi: 10.1186/s12885-022-09306-9 (PMC8883731; doi:10.1186/s12885-022-09306-9)
Supplement: Supplementary file 5 — Additional file 5: Supplementary Table 4. Patient characteristics by part of the cancer patient pathway for lung cancer patients diagnosed in 2015–2016 in Norway. [file 12885_2022_9306_MOESM5_ESM.xlsx]

## Sheet: Sheet1
Supplementary table 4: Patient characteristics by part of the cancer patient pathway for lung cancer patients diagnosed in 2015–2016 in Norway
	OF1	OF1	OF2	OF2	OF3 - S	OF3 - K	OF3 - RT	OF3 - S	OF3 - SACT	OF3 - M	OF4 - S	OF4 - K	OF4 - RT	OF4 - S	OF4 - SACT	OF4 - M
	N	%d	N	%d	N	%d	N	%d	N	%d	N	%d	N	%d	N	%d
Year of diagnosis
2015	1428	46.3%	1332	45.5%	452	46.9%	266	41.7%	636	45.5%	479	47.8%	316	43.7%	668	45.9%
2016	1656	53.7%	1598	54.5%	512	53.1%	372	58.3%	763	54.5%	523	52.2%	407	56.3%	786	54.1%
Age group
18–49	80	2.6%	78	2.7%	29	3.0%	11	1.7%	41	2.9%	31	3.1%	12	1.7%	41	2.8%
50–59	370	12.0%	345	11.8%	127	13.2%	51	8.0%	172	12.3%	131	13.1%	61	8.4%	184	12.7%
60–69	1120	36.3%	1071	36.6%	363	37.7%	189	29.6%	543	38.8%	377	37.6%	215	29.7%	561	38.6%
70–79	1219	39.5%	1165	39.8%	411	42.6%	255	40.0%	532	38.0%	426	42.5%	285	39.4%	551	37.9%
80–89	285	9.2%	262	8.9%	34	3.5%	125	19.6%	109	7.8%	37	3.7%	143	19.8%	114	7.8%
90+	10	0.3%	9	0.3%	0	0.0%	7	1.1%	2	0.1%	0	0.0%	7	1.0%	3	0.2%
Sex
Female	1494	48.4%	1414	48.3%	477	49.5%	291	45.6%	675	48.2%	493	49.2%	332	45.9%	708	48.7%
Male	1590	51.6%	1516	51.7%	487	50.5%	347	54.4%	724	51.8%	509	50.8%	391	54.1%	746	51.3%
Stage
Localised	666	21.6%	635	21.7%	485	50.3%	154	24.1%	21	1.5%	503	50.2%	169	23.4%	23	1.6%
Regional	1040	33.7%	996	34.0%	439	45.5%	183	28.7%	397	28.4%	458	45.7%	201	27.8%	416	28.6%
Metastasis	1088	35.3%	1029	35.1%	33	3.4%	189	29.6%	821	58.7%	33	3.3%	224	31.0%	850	58.5%
Unknown	290	9.4%	270	9.2%	7	0.7%	112	17.6%	160	11.4%	8	0.8%	129	17.8%	165	11.3%
Marital status
Single	1375	44.6%	1300	44.4%	429	44.5%	309	48.4%	594	42.5%	443	44.2%	356	49.2%	621	42.7%
Married	1709	55.4%	1630	55.6%	535	55.5%	329	51.6%	805	57.5%	559	55.8%	367	50.8%	833	57.3%
Income
Low	431	14.0%	408	13.9%	130	13.5%	111	17.4%	178	12.7%	132	13.2%	125	17.3%	185	12.7%
Intermediate	2069	67.1%	1974	67.4%	635	65.9%	432	67.7%	955	68.3%	665	66.4%	484	66.9%	987	67.9%
High	584	18.9%	548	18.7%	199	20.6%	95	14.9%	266	19.0%	205	20.5%	114	15.8%	282	19.4%
Education
Low	1207	39.1%	1156	39.5%	366	38.0%	286	44.8%	532	38.0%	377	37.6%	317	43.8%	549	37.8%
Intermediate	1485	48.2%	1407	48.0%	454	47.1%	280	43.9%	708	50.6%	474	47.3%	326	45.1%	734	50.5%
High	392	12.7%	367	12.5%	144	14.9%	72	11.3%	159	11.4%	151	15.1%	80	11.1%	171	11.8%
Comorbidity
No admissions	53	1.7%	51	1.7%	25	2.6%	12	1.9%	17	1.2%	26	2.6%	14	1.9%	17	1.2%
0	1814	58.8%	1716	58.6%	560	58.1%	319	50.0%	874	62.5%	584	58.3%	368	50.9%	914	62.9%
1-2	1073	34.8%	1025	35.0%	339	35.2%	264	41.4%	451	32.2%	351	35.0%	293	40.5%	464	31.9%
3+	144	4.7%	138	4.7%	40	4.1%	43	6.7%	57	4.1%	41	4.1%	48	6.6%	59	4.1%
Heath Trust
Østfold HF	161	5.2%	153	5.2%	46	4.8%	37	5.8%	74	5.3%	47	4.7%	44	6.1%	75	5.2%
Akershus HF	310	10.1%	306	10.4%	123	12.8%	56	8.8%	128	9.1%	123	12.3%	59	8.2%	129	8.9%
OUS HF	110	3.6%	103	3.5%	53	5.5%	25	3.9%	26	1.9%	53	5.3%	28	3.9%	30	2.1%
Lovisenberg HF	44	1.4%	42	1.4%	18	1.9%	7	1.1%	17	1.2%	18	1.8%	9	1.2%	17	1.2%
Diakonhjemmet	58	1.9%	39	1.3%	18	1.9%	14	2.2%	9	0.6%	19	1.9%	26	3.6%	15	1.0%
Innlandet HF	273	8.9%	244	8.3%	94	9.8%	45	7.1%	118	8.4%	97	9.7%	59	8.2%	130	8.9%
Vestre Viken HF	170	5.5%	161	5.5%	46	4.8%	50	7.8%	70	5.0%	46	4.6%	58	8.0%	71	4.9%
Telemark HF	85	2.8%	78	2.7%	29	3.0%	31	4.9%	29	2.1%	29	2.9%	39	5.4%	30	2.1%
Vestfold HF	152	4.9%	151	5.2%	39	4.0%	49	7.7%	67	4.8%	39	3.9%	49	6.8%	68	4.7%
Sørlandet HF	215	7.0%	213	7.3%	53	5.5%	32	5.0%	131	9.4%	53	5.3%	34	4.7%	131	9.0%
Helse Stavanger HF	238	7.7%	237	8.1%	71	7.4%	45	7.1%	121	8.6%	72	7.2%	45	6.2%	121	8.3%
Helse Fonna HF	121	3.9%	110	3.8%	31	3.2%	10	1.6%	69	4.9%	35	3.5%	18	2.5%	71	4.9%
Helse Bergen HF	302	9.8%	287	9.8%	75	7.8%	56	8.8%	159	11.4%	78	7.8%	60	8.3%	169	11.6%
Helse Førde HF	91	3.0%	83	2.8%	22	2.3%	9	1.4%	54	3.9%	24	2.4%	12	1.7%	57	3.9%
Helse Møre og Romsdal HF	133	4.3%	118	4.0%	53	5.5%	22	3.4%	51	3.6%	68	6.8%	24	3.3%	55	3.8%
St. Olavs HF	142	4.6%	138	4.7%	51	5.3%	23	3.6%	72	5.1%	52	5.2%	25	3.5%	75	5.2%
Nord-Trøndelag HF	89	2.9%	83	2.8%	32	3.3%	11	1.7%	43	3.1%	36	3.6%	13	1.8%	45	3.1%
Helgeland HF	57	1.8%	54	1.8%	11	1.1%	9	1.4%	35	2.5%	12	1.2%	10	1.4%	36	2.5%
NLSH HF	127	4.1%	125	4.3%	34	3.5%	29	4.5%	64	4.6%	34	3.4%	32	4.4%	65	4.5%
UNN HF	149	4.8%	148	5.1%	48	5.0%	59	9.2%	41	2.9%	49	4.9%	59	8.2%	41	2.8%
Helse Finnmark HF	57	1.8%	57	1.9%	17	1.8%	19	3.0%	21	1.5%	18	1.8%	20	2.8%	23	1.6%
