# Supplementary material for: Compliance with recommended cancer patient pathway timeframes and choice of treatment differed by cancer type and place of residence among cancer patients in Norway in 2015–2016
Source: BMC Cancer. 2022 Feb 28;22:220. doi: 10.1186/s12885-022-09306-9 (PMC8883731; doi:10.1186/s12885-022-09306-9)
Supplement: Supplementary file 6 — Additional file 6: Supplementary Table 5. Patient characteristics by part of the cancer patient pathway for breast cancer patients diagnosed in 2015–2016 in Norway. [file 12885_2022_9306_MOESM6_ESM.xlsx]

## Sheet: Sheet1
Supplementary table 5: Patient characteristics by part of the cancer patient pathway for breast cancer patients diagnosed in 2015–2016 in Norway
	OF1	OF1	OF2	OF2	OF3 - S	OF3 - K	OF3 - RT	OF3 - S	OF3 - SACT	OF3 - M	OF4 - S	OF4 - K	OF4 - RT	OF4 - S	OF4 - SACT	OF4 - M
	N	%d	N	%d	N	%d	N	%d	N	%d	N	%d	N	%d	N	%d
Year of diagnosis
2015	2715	48.3%	2689	48.2%	2401	48.9%	6	66.7%	459	44.9%	2424	49.0%	7	63.6%	469	45.2%
2016	2905	51.7%	2887	51.8%	2506	51.1%	3	33.3%	563	55.1%	2522	51.0%	4	36.4%	568	54.8%
Age group
18–49	1078	19.2%	1073	19.2%	847	17.3%	2	22.2%	300	29.4%	852	17.2%	2	18.2%	302	29.1%
50–59	1349	24.0%	1340	24.0%	1245	25.4%	2	22.2%	191	18.7%	1254	25.4%	3	27.3%	193	18.6%
60–69	1706	30.4%	1691	30.3%	1672	34.1%	1	11.1%	139	13.6%	1687	34.1%	1	9.1%	142	13.7%
70–79	899	16.0%	889	15.9%	774	15.8%	2	22.2%	159	15.6%	781	15.8%	3	27.3%	164	15.8%
80–89	471	8.4%	467	8.4%	325	6.6%	2	22.2%	157	15.4%	328	6.6%	2	18.2%	159	15.3%
90+	117	2.1%	116	2.1%	44	0.9%	0	0.0%	76	7.4%	44	0.9%	0	0.0%	77	7.4%
Sex
Female	5620	100.0%	5576	100.0%	4907	100.0%	9	100.0%	1022	100.0%	4946	100.0%	11	100.0%	1037	100.0%
Stage
I	2477	44.1%	2456	44.0%	2640	53.8%	0	0.0%	34	3.3%	2665	53.9%	1	9.1%	35	3.4%
II	2105	37.5%	2092	37.5%	1880	38.3%	3	33.3%	331	32.4%	1892	38.3%	3	27.3%	336	32.4%
III	656	11.7%	651	11.7%	299	6.1%	2	22.2%	365	35.7%	300	6.1%	2	18.2%	370	35.7%
IV	138	2.5%	136	2.4%	25	0.5%	2	22.2%	111	10.9%	25	0.5%	2	18.2%	113	10.9%
Unknown	244	4.3%	241	4.3%	63	1.3%	2	22.2%	181	17.7%	64	1.3%	3	27.3%	183	17.6%
Marital status
Single	2590	46.1%	2572	46.1%	2188	44.6%	5	55.6%	550	53.8%	2205	44.6%	6	54.5%	557	53.7%
Married	3030	53.9%	3004	53.9%	2719	55.4%	4	44.4%	472	46.2%	2741	55.4%	5	45.5%	480	46.3%
Income
Low	601	10.7%	595	10.7%	481	9.8%	0	0.0%	135	13.2%	485	9.8%	0	0.0%	138	13.3%
Intermediate	2764	49.2%	2739	49.1%	2358	48.1%	7	77.8%	509	49.8%	2382	48.2%	8	72.7%	516	49.8%
High	2255	40.1%	2242	40.2%	2068	42.1%	2	22.2%	378	37.0%	2079	42.0%	3	27.3%	383	36.9%
Education
Low	1263	22.5%	1255	22.5%	1042	21.2%	2	22.2%	264	25.8%	1052	21.3%	3	27.3%	265	25.6%
Intermediate	2574	45.8%	2546	45.7%	2228	45.4%	5	55.6%	453	44.3%	2246	45.4%	6	54.5%	465	44.8%
High	1783	31.7%	1775	31.8%	1637	33.4%	2	22.2%	305	29.8%	1648	33.3%	2	18.2%	307	29.6%
Comorbidity
No admissions	1215	21.6%	1210	21.7%	1137	23.2%	0	0.0%	199	19.5%	1143	23.1%	0	0.0%	199	19.2%
0	3861	68.7%	3832	68.7%	3341	68.1%	8	88.9%	699	68.4%	3368	68.1%	10	90.9%	710	68.5%
1-2	487	8.7%	480	8.6%	393	8.0%	1	11.1%	104	10.2%	397	8.0%	1	9.1%	107	10.3%
3+	57	1.0%	54	1.0%	36	0.7%	0	0.0%	20	2.0%	38	0.8%	0	0.0%	21	2.0%
Heath Trust
Østfold HF	365	6.5%	363	6.5%	319	6.5%	0	0.0%	48	4.7%	322	6.5%	0	0.0%	48	4.6%
Akershus HF	600	10.7%	599	10.7%	512	10.4%	0	0.0%	122	11.9%	512	10.4%	0	0.0%	123	11.9%
OUS HF	203	3.6%	203	3.6%	273	5.6%	1	11.1%	39	3.8%	273	5.5%	1	9.1%	39	3.8%
Lovisenberg HF	69	1.2%	69	1.2%	83	1.7%	0	0.0%	17	1.7%	83	1.7%	0	0.0%	17	1.6%
Diakonhjemmet	111	2.0%	111	2.0%	171	3.5%	0	0.0%	22	2.2%	171	3.5%	0	0.0%	22	2.1%
Innlandet HF	467	8.3%	458	8.2%	409	8.3%	0	0.0%	64	6.3%	416	8.4%	0	0.0%	66	6.4%
Vestre Viken HF	573	10.2%	568	10.2%	493	10.0%	1	11.1%	87	8.5%	498	10.1%	1	9.1%	87	8.4%
Telemark HF	239	4.3%	238	4.3%	212	4.3%	0	0.0%	28	2.7%	212	4.3%	0	0.0%	29	2.8%
Vestfold HF	287	5.1%	286	5.1%	228	4.6%	0	0.0%	60	5.9%	228	4.6%	0	0.0%	61	5.9%
Sørlandet HF	300	5.3%	299	5.4%	250	5.1%	1	11.1%	51	5.0%	250	5.1%	2	18.2%	51	4.9%
Helse Stavanger HF	335	6.0%	334	6.0%	282	5.7%	0	0.0%	54	5.3%	283	5.7%	0	0.0%	54	5.2%
Helse Fonna HF	207	3.7%	207	3.7%	147	3.0%	0	0.0%	61	6.0%	147	3.0%	0	0.0%	61	5.9%
Helse Bergen HF	479	8.5%	474	8.5%	363	7.4%	2	22.2%	138	13.5%	367	7.4%	2	18.2%	140	13.5%
Helse Førde HF	115	2.0%	114	2.0%	86	1.8%	1	11.1%	30	2.9%	87	1.8%	1	9.1%	30	2.9%
Helse Møre og Romsdal HF	316	5.6%	311	5.6%	295	6.0%	1	11.1%	21	2.1%	301	6.1%	2	18.2%	23	2.2%
St. Olavs HF	244	4.3%	240	4.3%	205	4.2%	1	11.1%	54	5.3%	207	4.2%	1	9.1%	59	5.7%
Nord-Trøndelag HF	156	2.8%	150	2.7%	141	2.9%	0	0.0%	13	1.3%	148	3.0%	0	0.0%	14	1.4%
Helgeland HF	75	1.3%	75	1.3%	61	1.2%	0	0.0%	14	1.4%	62	1.3%	0	0.0%	14	1.4%
NLSH HF	168	3.0%	167	3.0%	127	2.6%	0	0.0%	40	3.9%	128	2.6%	0	0.0%	40	3.9%
UNN HF	228	4.1%	227	4.1%	189	3.9%	1	11.1%	37	3.6%	190	3.8%	1	9.1%	37	3.6%
Helse Finnmark HF	83	1.5%	83	1.5%	61	1.2%	0	0.0%	22	2.2%	61	1.2%	0	0.0%	22	2.1%
