# Supplementary material for: Compliance with recommended cancer patient pathway timeframes and choice of treatment differed by cancer type and place of residence among cancer patients in Norway in 2015–2016
Source: BMC Cancer. 2022 Feb 28;22:220. doi: 10.1186/s12885-022-09306-9 (PMC8883731; doi:10.1186/s12885-022-09306-9)
Supplement: Supplementary file 7 — Additional file 7: Supplementary Table 6. Patient characteristics by part of the cancer patient pathway for prostate cancer patients diagnosed in 2015-2016 in Norway. [file 12885_2022_9306_MOESM7_ESM.xlsx]

## Sheet: Sheet1
Supplementary table 6: Patient characteristics by part of the cancer patient pathway for prostate cancer patients diagnosed in 2015–2016 in Norway
	OF1	OF1	OF2	OF2	OF3 - S	OF3 - K	OF3 - RT	OF3 - S	OF3 - SACT	OF3 - M	OF3 - AS	OF3 - O	OF4 - S	OF4 - K	OF4 - RT	OF4 - S	OF4 - SACT	OF4 - M	OF4 - AS	OF4 - O
	N	%d	N	%d	N	%d	N	%d	N	%d	N	%d	N	%d	N	%d	N	%d	N	%d
Year of diagnosis
2015	2390	44.4%	2158	43.2%	1003	45.2%	63	49.2%	688	40.4%	587	42.0%	1176	47.6%	69	50.0%	743	41.0%	530	41.0%
2016	2993	55.6%	2832	56.8%	1217	54.8%	65	50.8%	1017	59.6%	812	58.0%	1292	52.4%	69	50.0%	1069	59.0%	764	59.0%
Age group
18–49	70	1.3%	62	1.2%	45	2.0%	0	0.0%	6	0.4%	24	1.7%	51	2.1%	0	0.0%	6	0.3%	21	1.6%
50–59	746	13.9%	674	13.5%	441	19.9%	3	2.3%	73	4.3%	224	16.0%	502	20.3%	3	2.2%	77	4.2%	206	15.9%
60–69	2442	45.4%	2258	45.3%	1299	58.5%	36	28.1%	477	28.0%	676	48.3%	1444	58.5%	41	29.7%	509	28.1%	634	49.0%
70–79	1766	32.8%	1660	33.3%	432	19.5%	72	56.3%	876	51.4%	414	29.6%	467	18.9%	77	55.8%	930	51.3%	377	29.1%
80–89	340	6.3%	317	6.4%	2	0.1%	17	13.3%	255	15.0%	60	4.3%	3	0.1%	17	12.3%	272	15.0%	55	4.3%
90+	19	0.4%	19	0.4%	1	0.0%	0	0.0%	18	1.1%	1	0.1%	1	0.0%	0	0.0%	18	1.0%	1	0.1%
Sex
Male	5383	100.0%	4990	100.0%	2220	100.0%	128	100.0%	1705	100.0%	1399	100.0%	2468	100.0%	138	100.0%	1812	100.0%	1294	100.0%
Stage
Localised	2361	43.9%	2201	44.1%	1098	49.5%	53	41.4%	441	25.9%	875	62.5%	1211	49.1%	60	43.5%	464	25.6%	813	62.8%
Regional	1746	32.4%	1605	32.2%	1026	46.2%	37	28.9%	590	34.6%	58	4.1%	1151	46.6%	38	27.5%	621	34.3%	54	4.2%
Metastasis	318	5.9%	300	6.0%	7	0.3%	2	1.6%	290	17.0%	8	0.6%	8	0.3%	2	1.4%	306	16.9%	6	0.5%
Unknown	958	17.8%	884	17.7%	89	4.0%	36	28.1%	384	22.5%	458	32.7%	98	4.0%	38	27.5%	421	23.2%	421	32.5%
Marital status
Single	1560	29.0%	1442	28.9%	606	27.3%	55	43.0%	520	30.5%	382	27.3%	677	27.4%	58	42.0%	561	31.0%	352	27.2%
Married	3823	71.0%	3548	71.1%	1614	72.7%	73	57.0%	1185	69.5%	1017	72.7%	1791	72.6%	80	58.0%	1251	69.0%	942	72.8%
Income
Low	387	7.2%	362	7.3%	103	4.6%	13	10.2%	181	10.6%	94	6.7%	109	4.4%	14	10.1%	194	10.7%	84	6.5%
Intermediate	3106	57.7%	2901	58.1%	1123	50.6%	89	69.5%	1187	69.6%	754	53.9%	1236	50.1%	94	68.1%	1260	69.5%	699	54.0%
High	1890	35.1%	1727	34.6%	994	44.8%	26	20.3%	337	19.8%	551	39.4%	1123	45.5%	30	21.7%	358	19.8%	511	39.5%
Education
Low	1107	20.6%	1018	20.4%	390	17.6%	34	26.6%	426	25.0%	243	17.4%	432	17.5%	37	26.8%	461	25.4%	218	16.8%
Intermediate	2752	51.1%	2565	51.4%	1162	52.3%	72	56.3%	890	52.2%	699	50.0%	1285	52.1%	76	55.1%	939	51.8%	653	50.5%
High	1524	28.3%	1407	28.2%	668	30.1%	22	17.2%	389	22.8%	457	32.7%	751	30.4%	25	18.1%	412	22.7%	423	32.7%
Comorbidity
No admissions	522	9.7%	421	8.4%	276	12.4%	12	9.4%	149	8.7%	82	5.9%	361	14.6%	16	11.6%	162	8.9%	68	5.3%
0	4024	74.8%	3784	75.8%	1728	77.8%	83	64.8%	1172	68.7%	1099	78.6%	1874	75.9%	88	63.8%	1244	68.7%	1025	79.2%
1-2	748	13.9%	705	14.1%	207	9.3%	27	21.1%	333	19.5%	196	14.0%	223	9.0%	28	20.3%	349	19.3%	181	14.0%
3+	89	1.7%	80	1.6%	9	0.4%	6	4.7%	51	3.0%	22	1.6%	10	0.4%	6	4.3%	57	3.1%	20	1.5%
Heath Trust
Østfold HF	394	7.3%	305	6.1%	146	6.6%	9	7.0%	136	8.0%	62	4.4%	207	8.4%	10	7.2%	164	9.1%	55	4.3%
Akershus HF	615	11.4%	583	11.7%	190	8.6%	9	7.0%	227	13.3%	162	11.6%	218	8.8%	9	6.5%	233	12.9%	161	12.4%
OUS HF	208	3.9%	192	3.8%	76	3.4%	7	5.5%	66	3.9%	52	3.7%	87	3.5%	8	5.8%	68	3.8%	48	3.7%
Lovisenberg HF	76	1.4%	68	1.4%	36	1.6%	3	2.3%	17	1.0%	17	1.2%	41	1.7%	3	2.2%	18	1.0%	15	1.2%
Diakonhjemmet	104	1.9%	94	1.9%	43	1.9%	3	2.3%	26	1.5%	25	1.8%	52	2.1%	3	2.2%	30	1.7%	25	1.9%
Innlandet HF	489	9.1%	463	9.3%	272	12.3%	12	9.4%	90	5.3%	101	7.2%	284	11.5%	14	10.1%	100	5.5%	97	7.5%
Vestre Viken HF	524	9.7%	481	9.6%	177	8.0%	21	16.4%	162	9.5%	132	9.4%	217	8.8%	21	15.2%	164	9.1%	130	10.0%
Telemark HF	213	4.0%	212	4.2%	122	5.5%	2	1.6%	42	2.5%	49	3.5%	123	5.0%	2	1.4%	42	2.3%	49	3.8%
Vestfold HF	288	5.4%	283	5.7%	123	5.5%	2	1.6%	87	5.1%	86	6.1%	125	5.1%	2	1.4%	88	4.9%	84	6.5%
Sørlandet HF	358	6.7%	348	7.0%	122	5.5%	6	4.7%	138	8.1%	99	7.1%	127	5.1%	6	4.3%	141	7.8%	97	7.5%
Helse Stavanger HF	362	6.7%	339	6.8%	190	8.6%	5	3.9%	98	5.7%	59	4.2%	211	8.5%	5	3.6%	99	5.5%	55	4.3%
Helse Fonna HF	63	1.2%	56	1.1%	50	2.3%	8	6.3%	46	2.7%	15	1.1%	56	2.3%	8	5.8%	48	2.6%	15	1.2%
Helse Bergen HF	294	5.5%	284	5.7%	105	4.7%	15	11.7%	153	9.0%	92	6.6%	109	4.4%	17	12.3%	160	8.8%	91	7.0%
Helse Førde HF	131	2.4%	129	2.6%	32	1.4%	1	0.8%	66	3.9%	38	2.7%	32	1.3%	2	1.4%	67	3.7%	36	2.8%
Helse Møre og Romsdal HF	376	7.0%	368	7.4%	191	8.6%	3	2.3%	62	3.6%	145	10.4%	202	8.2%	3	2.2%	65	3.6%	137	10.6%
St. Olavs HF	285	5.3%	202	4.0%	122	5.5%	0	0.0%	62	3.6%	111	7.9%	138	5.6%	2	1.4%	90	5.0%	62	4.8%
Nord-Trøndelag HF	130	2.4%	124	2.5%	61	2.7%	1	0.8%	52	3.0%	43	3.1%	72	2.9%	2	1.4%	57	3.1%	33	2.6%
Helgeland HF	79	1.5%	73	1.5%	12	0.5%	1	0.8%	37	2.2%	26	1.9%	12	0.5%	1	0.7%	40	2.2%	23	1.8%
NLSH HF	78	1.4%	73	1.5%	29	1.3%	9	7.0%	25	1.5%	15	1.1%	32	1.3%	9	6.5%	25	1.4%	12	0.9%
UNN HF	251	4.7%	249	5.0%	93	4.2%	11	8.6%	89	5.2%	58	4.1%	94	3.8%	11	8.0%	89	4.9%	57	4.4%
Helse Finnmark HF	65	1.2%	64	1.3%	28	1.3%	0	0.0%	24	1.4%	12	0.9%	29	1.2%	0	0.0%	24	1.3%	12	0.9%
