# Supplementary material for: Compliance with recommended cancer patient pathway timeframes and choice of treatment differed by cancer type and place of residence among cancer patients in Norway in 2015–2016
Source: BMC Cancer. 2022 Feb 28;22:220. doi: 10.1186/s12885-022-09306-9 (PMC8883731; doi:10.1186/s12885-022-09306-9)
Supplement: Supplementary file 8 — Additional file 8: Supplementary Table 7. The proportion of OF1, OF2, OF3 and OF4 within the recommended time frames among colon cancer patients diagnosed in 2015–2016 in Norway. [file 12885_2022_9306_MOESM8_ESM.xlsx]

## Sheet: Sheet1
Supplementary table 7: The proportion of OF1, OF2, OF3 and OF4 within the recommended time frames among colon cancer patients diagnosed in 2015–2016 in Norway.
	OF1	OF2	OF3 - S	OF3 - RT	OF3 - SACT	OF4 - S	OF4 - RT	OF4 - SACT
	%w	%w	%w	%w	%w	%w	%w	%w
Year of diagnosis
2015	84.3%	82.7%	68.4%	54.5%	60.7%	84.2%	64.3%	81.4%
2016	81.9%	81.0%	70.0%	33.3%	51.1%	83.4%	50.0%	75.0%
Age group
18–49	87.1%	87.7%	78.0%	0.0%	64.7%	91.2%	0.0%	70.0%
50–59	82.8%	84.7%	73.7%	100.0%	51.4%	85.8%	100.0%	78.9%
60–69	83.7%	79.7%	69.6%	33.3%	60.2%	83.5%	66.7%	77.2%
70–79	82.8%	80.9%	68.4%	42.9%	49.3%	82.2%	28.6%	79.2%
80–89	82.0%	82.9%	66.8%	0.0%	47.4%	84.7%	50.0%	78.9%
90+	82.2%	85.1%	72.7%	0.0%	-	82.4%	100.0%	-
Sex
Female	83.4%	82.6%	69.2%	37.5%	63.2%	84.5%	70.0%	77.9%
Male	82.6%	80.9%	69.3%	55.6%	47.5%	82.9%	50.0%	77.3%
Stage
Localised	83.0%	76.2%	62.4%	0.0%	-	78.3%	0.0%	-
Regional	81.7%	82.5%	69.5%	50.0%	62.1%	84.8%	100.0%	78.1%
Metastasis	86.6%	85.0%	77.9%	70.0%	54.3%	87.5%	75.0%	76.9%
Unknown	86.9%	83.2%	66.1%	0.0%	51.4%	79.0%	25.0%	80.6%
Marital status
Single	83.9%	81.1%	68.3%	57.1%	54.9%	83.3%	77.8%	68.6%
Married	82.3%	82.3%	70.0%	40.0%	54.9%	84.1%	45.5%	82.6%
Income
Low	83.3%	80.4%	67.2%	0.0%	57.1%	81.5%	50.0%	79.3%
Intermediate	81.8%	82.3%	68.4%	25.0%	54.6%	83.6%	50.0%	75.2%
High	86.1%	81.2%	73.0%	85.7%	54.4%	85.8%	75.0%	81.3%
Education
Low	81.6%	81.5%	69.3%	60.0%	49.2%	82.6%	83.3%	71.0%
Intermediate	83.7%	81.6%	67.7%	14.3%	53.8%	83.8%	37.5%	77.4%
High	83.2%	82.8%	72.6%	80.0%	62.7%	85.5%	66.7%	84.4%
Comorbidity
No admissions	84.8%	87.0%	60.0%	50.0%	66.7%	80.2%	50.0%	66.7%
0	82.0%	81.7%	70.6%	55.6%	56.3%	84.2%	54.5%	78.2%
1-2	85.4%	81.9%	67.7%	33.3%	44.4%	82.8%	71.4%	75.7%
3+	88.0%	78.8%	59.3%	-	100.0%	84.4%	-	100.0%
Heath Trust
Østfold HF	71.9%	96.0%	22.9%	0.0%	0.0%	77.1%	50.0%	50.0%
Akershus HF	77.7%	67.9%	66.8%	100.0%	73.1%	74.7%	100.0%	84.6%
OUS HF	82.6%	88.2%	48.5%	100.0%	50.0%	72.9%	100.0%	75.0%
Lovisenberg HF	92.7%	64.9%	50.0%	-	40.0%	66.7%	-	60.0%
Diakonhjemmet	91.9%	100.0%	91.9%	-	42.9%	98.7%	100.0%	77.8%
Innlandet HF	87.2%	78.1%	84.0%	0.0%	18.8%	87.4%	0.0%	72.2%
Vestre Viken HF	70.8%	86.4%	63.8%	-	85.7%	75.4%	-	71.4%
Telemark HF	79.8%	90.5%	77.2%	-	85.7%	88.5%	-	87.5%
Vestfold HF	73.9%	77.3%	62.7%	-	40.0%	84.9%	-	90.9%
Sørlandet HF	92.0%	95.4%	84.3%	50.0%	21.1%	98.5%	100.0%	84.2%
Helse Stavanger HF	91.7%	81.2%	85.7%	50.0%	66.7%	93.0%	66.7%	83.3%
Helse Fonna HF	93.6%	92.3%	89.9%	-	70.0%	96.7%	-	72.7%
Helse Bergen HF	85.6%	74.4%	53.1%	66.7%	62.2%	77.5%	33.3%	78.6%
Helse Førde HF	79.5%	84.9%	85.5%	-	55.6%	88.5%	-	77.8%
Helse Møre og Romsdal HF	90.0%	89.3%	86.7%	-	60.0%	95.4%	-	80.0%
St. Olavs HF	91.6%	58.8%	74.6%	50.0%	70.0%	84.2%	50.0%	100.0%
Nord-Trøndelag HF	90.2%	91.3%	72.7%	-	71.4%	90.6%	-	88.9%
Helgeland HF	86.1%	80.3%	85.7%	-	42.9%	89.0%	-	57.1%
NLSH HF	83.3%	80.1%	74.4%	0.0%	50.0%	79.5%	0.0%	70.0%
UNN HF	69.3%	75.6%	51.5%	33.3%	50.0%	68.9%	66.7%	33.3%
Helse Finnmark HF	87.2%	67.4%	79.1%	-	66.7%	79.5%	-	66.7%
