# Supplementary material for: Compliance with recommended cancer patient pathway timeframes and choice of treatment differed by cancer type and place of residence among cancer patients in Norway in 2015–2016
Source: BMC Cancer. 2022 Feb 28;22:220. doi: 10.1186/s12885-022-09306-9 (PMC8883731; doi:10.1186/s12885-022-09306-9)
Supplement: Supplementary file 9 — Additional file 9: Supplementary Table 8. The proportion of OF1, OF2, OF3 and OF4 within the recommended time frames among rectal cancer patients diagnosed in 2015–2016 in Norway. [file 12885_2022_9306_MOESM9_ESM.xlsx]

## Sheet: Sheet1
Supplementary table 8: The proportion of OF1, OF2, OF3 and OF4 within the recommended time frames among rectal cancer patients diagnosed in 2015–2016 in Norway.
	OF1	OF2	OF3 - S	OF3 - RT	OF3 - SACT	OF4 - S	OF4 - RT	OF4 - SACT
	%w	%w	%w	%w	%w	%w	%w	%w
Year of diagnosis
2015	79.9%	71.9%	50.3%	41.5%	24.8%	67.1%	61.5%	50.0%
2016	78.6%	68.1%	48.4%	47.0%	40.7%	66.6%	62.7%	60.3%
Age group
18–49	84.9%	71.4%	60.6%	57.1%	46.2%	81.9%	75.9%	74.1%
50–59	81.4%	70.2%	50.7%	50.7%	35.2%	68.7%	67.1%	67.2%
60–69	78.2%	71.8%	49.4%	46.3%	28.7%	66.6%	64.9%	48.1%
70–79	78.8%	70.8%	49.4%	42.2%	29.2%	68.3%	56.2%	45.1%
80–89	76.5%	63.2%	44.6%	37.0%	33.3%	57.1%	54.7%	33.3%
90+	91.3%	77.3%	46.7%	12.5%	-	73.3%	66.7%	-
Sex
Female	80.7%	68.2%	53.0%	43.2%	23.0%	68.6%	64.5%	45.8%
Male	78.3%	71.1%	47.1%	45.3%	38.4%	65.8%	60.6%	60.7%
Stage
Localised	79.7%	70.3%	44.7%	37.1%	33.3%	59.9%	62.9%	57.1%
Regional	78.7%	67.0%	47.6%	50.2%	22.8%	67.1%	66.8%	44.6%
Metastasis	82.2%	79.4%	66.0%	32.7%	37.5%	82.2%	60.4%	63.8%
Unknown	75.7%	69.1%	62.5%	39.4%	38.5%	72.7%	48.6%	56.6%
Marital status
Single	78.5%	67.1%	46.2%	43.1%	33.3%	62.9%	61.0%	52.7%
Married	79.7%	72.0%	51.4%	45.3%	31.7%	69.4%	62.9%	56.7%
Income
Low	83.1%	67.2%	44.9%	40.0%	47.8%	65.2%	62.5%	54.2%
Intermediate	79.1%	69.0%	49.9%	39.9%	25.8%	65.9%	62.2%	49.6%
High	78.0%	73.2%	49.8%	56.4%	37.8%	69.6%	61.9%	62.9%
Education
Low	80.7%	69.3%	51.5%	39.6%	33.3%	65.6%	67.0%	51.8%
Intermediate	79.6%	69.9%	50.9%	43.4%	28.1%	68.9%	58.9%	54.4%
High	76.6%	70.9%	44.1%	54.3%	42.9%	64.5%	63.9%	59.3%
Comorbidity
No admissions	77.1%	77.8%	56.1%	44.4%	46.7%	76.3%	63.2%	73.3%
0	79.8%	69.1%	49.7%	44.0%	31.7%	67.0%	60.8%	53.0%
1-2	76.6%	70.5%	45.4%	46.7%	29.6%	63.7%	68.8%	58.6%
3+	83.0%	77.8%	51.5%	42.9%	-	62.9%	57.1%	-
Heath Trust
Østfold HF	76.3%	77.1%	14.1%	36.4%	10.0%	43.1%	27.3%	25.0%
Akershus HF	70.4%	53.7%	46.2%	30.0%	32.1%	53.8%	40.0%	48.4%
OUS HF	81.3%	57.1%	27.0%	35.7%	50.0%	55.3%	42.9%	61.5%
Lovisenberg HF	81.0%	42.1%	26.7%	33.3%	0.0%	43.8%	33.3%	50.0%
Diakonhjemmet	73.5%	100.0%	51.7%	0.0%	20.0%	62.1%	100.0%	80.0%
Innlandet HF	84.4%	63.5%	63.2%	31.6%	24.2%	70.6%	50.0%	36.1%
Vestre Viken HF	66.7%	72.9%	43.1%	57.1%	29.4%	66.7%	44.4%	57.9%
Telemark HF	67.7%	74.1%	51.4%	33.3%	16.7%	50.0%	58.3%	47.1%
Vestfold HF	68.9%	66.3%	49.2%	31.3%	50.0%	72.3%	5.9%	30.0%
Sørlandet HF	87.0%	88.4%	86.4%	20.0%	50.0%	97.1%	69.2%	75.0%
Helse Stavanger HF	85.3%	82.2%	65.7%	53.3%	75.0%	76.4%	66.7%	87.5%
Helse Fonna HF	97.0%	77.3%	38.2%	33.3%	62.5%	85.3%	72.0%	75.0%
Helse Bergen HF	84.5%	53.3%	36.4%	81.8%	53.3%	44.8%	89.1%	84.2%
Helse Førde HF	78.0%	81.6%	68.3%	20.0%	80.0%	78.6%	0.0%	80.0%
Helse Møre og Romsdal HF	85.9%	94.1%	50.9%	62.2%	16.7%	86.8%	91.1%	91.7%
St. Olavs HF	84.0%	51.8%	65.0%	33.3%	10.0%	88.7%	57.9%	50.0%
Nord-Trøndelag HF	90.2%	70.0%	58.6%	0.0%	25.0%	74.2%	40.0%	50.0%
Helgeland HF	92.3%	65.4%	37.5%	28.6%	0.0%	43.8%	57.1%	33.3%
NLSH HF	81.7%	77.5%	60.0%	27.3%	22.2%	77.5%	59.1%	55.6%
UNN HF	66.3%	79.1%	34.4%	45.8%	100.0%	60.7%	70.8%	100.0%
Helse Finnmark HF	74.1%	48.1%	28.6%	53.8%	-	50.0%	61.5%	-
