# Supplementary material for: Compliance with recommended cancer patient pathway timeframes and choice of treatment differed by cancer type and place of residence among cancer patients in Norway in 2015–2016
Source: BMC Cancer. 2022 Feb 28;22:220. doi: 10.1186/s12885-022-09306-9 (PMC8883731; doi:10.1186/s12885-022-09306-9)
Supplement: Supplementary file 10 — Additional file 10: Supplementary Table 9. The proportion of OF1, OF2, OF3 and OF4 within the recommended time frames among lung cancer patients diagnosed in 2015–2016 in Norway. [file 12885_2022_9306_MOESM10_ESM.xlsx]

## Sheet: Sheet1
Supplementary table 9: The proportion of OF1, OF2, OF3 and OF4 within the recommended time frames among lung cancer patients diagnosed in 2015–2016 in Norway.
	OF1	OF2	OF3 - S	OF3 - RT	OF3 - SACT	OF4 - S	OF4 - RT	OF4 - SACT
	%w	%w	%w	%w	%w	%w	%w	%w
Year of diagnosis
2015	80.1%	73.8%	47.3%	27.8%	54.7%	53.4%	51.3%	79.5%
2016	81.9%	66.3%	59.4%	44.4%	60.7%	53.5%	55.3%	73.2%
Age group
18–49	88.8%	83.3%	75.9%	63.6%	73.2%	71.0%	91.7%	90.2%
50–59	83.5%	73.3%	57.5%	45.1%	57.0%	56.5%	52.5%	84.8%
60–69	80.7%	71.2%	59.0%	37.0%	60.6%	56.0%	57.2%	75.4%
70–79	80.9%	65.4%	46.0%	37.3%	55.8%	47.7%	48.8%	73.1%
80–89	78.2%	72.5%	58.8%	32.0%	50.5%	70.3%	52.4%	73.7%
90+	70.0%	100.0%	-	57.1%	100.0%	-	100.0%	100.0%
Sex
Female	80.8%	68.7%	52.0%	37.1%	56.4%	54.0%	51.2%	75.7%
Male	81.3%	70.6%	55.4%	37.8%	59.4%	53.0%	55.5%	76.4%
Stage
Localised	70.7%	53.2%	56.5%	14.3%	57.1%	54.9%	27.8%	56.5%
Regional	81.1%	67.1%	50.1%	38.8%	51.1%	52.4%	51.2%	70.4%
Metastasis	88.1%	80.8%	63.6%	61.4%	62.7%	51.5%	77.2%	80.8%
Unknown	78.3%	75.9%	42.9%	26.8%	50.6%	37.5%	49.6%	68.5%
Marital status
Single	79.5%	68.8%	54.5%	41.1%	55.7%	54.4%	55.6%	76.2%
Married	82.3%	70.4%	53.1%	34.0%	59.6%	52.8%	51.5%	76.0%
Income
Low	81.9%	67.9%	50.8%	30.6%	58.4%	47.0%	52.8%	75.1%
Intermediate	80.6%	69.0%	52.0%	38.2%	57.0%	52.6%	49.6%	75.1%
High	82.0%	73.4%	61.3%	42.1%	61.3%	60.5%	71.1%	80.1%
Education
Low	81.4%	67.7%	53.8%	38.1%	59.6%	49.6%	49.2%	76.1%
Intermediate	80.8%	70.6%	51.5%	37.1%	58.2%	55.5%	55.2%	75.6%
High	81.1%	72.2%	60.4%	36.1%	51.6%	57.0%	63.7%	77.8%
Comorbidity
No admissions	75.5%	78.4%	64.0%	16.7%	47.1%	57.7%	50.0%	58.8%
0	82.0%	71.2%	56.4%	46.7%	57.8%	57.5%	64.1%	75.9%
1-2	79.7%	67.5%	48.7%	28.4%	58.5%	46.7%	43.7%	77.6%
3+	81.3%	63.8%	52.5%	30.2%	59.6%	51.2%	33.3%	71.2%
Heath Trust
Østfold HF	82.6%	64.7%	45.7%	16.2%	43.2%	46.8%	43.2%	65.3%
Akershus HF	83.2%	67.0%	81.3%	21.4%	61.7%	67.5%	45.8%	74.4%
OUS HF	75.5%	48.5%	71.7%	48.0%	34.6%	45.3%	67.9%	70.0%
Lovisenberg HF	75.0%	61.9%	61.1%	57.1%	52.9%	44.4%	66.7%	76.5%
Diakonhjemmet	81.0%	69.2%	55.6%	21.4%	66.7%	52.6%	61.5%	80.0%
Innlandet HF	87.5%	67.6%	59.6%	35.6%	41.5%	53.6%	49.2%	63.1%
Vestre Viken HF	65.3%	67.1%	37.0%	44.0%	52.9%	32.6%	55.2%	66.2%
Telemark HF	71.8%	76.9%	27.6%	35.5%	20.7%	58.6%	59.0%	66.7%
Vestfold HF	93.4%	75.5%	46.2%	32.7%	28.4%	53.8%	51.0%	86.8%
Sørlandet HF	91.6%	73.2%	56.6%	37.5%	76.3%	56.6%	64.7%	84.7%
Helse Stavanger HF	86.1%	67.9%	63.4%	62.2%	64.5%	48.6%	60.0%	81.8%
Helse Fonna HF	85.1%	84.5%	22.6%	40.0%	59.4%	45.7%	61.1%	85.9%
Helse Bergen HF	68.5%	74.2%	56.0%	25.0%	66.0%	70.5%	36.7%	82.2%
Helse Førde HF	81.3%	73.5%	36.4%	22.2%	63.0%	33.3%	33.3%	78.9%
Helse Møre og Romsdal HF	85.7%	61.9%	43.4%	54.5%	74.5%	55.9%	50.0%	74.5%
St. Olavs HF	78.2%	73.2%	51.0%	34.8%	54.2%	50.0%	56.0%	72.0%
Nord-Trøndelag HF	87.6%	67.5%	37.5%	36.4%	58.1%	44.4%	30.8%	71.1%
Helgeland HF	82.5%	51.9%	36.4%	33.3%	60.0%	25.0%	30.0%	66.7%
NLSH HF	68.5%	64.0%	58.8%	34.5%	68.8%	41.2%	59.4%	67.7%
UNN HF	87.2%	84.5%	37.5%	52.5%	73.2%	73.5%	71.2%	92.7%
Helse Finnmark HF	70.2%	71.9%	23.5%	47.4%	47.6%	38.9%	55.0%	82.6%
