# Supplementary material for: Compliance with recommended cancer patient pathway timeframes and choice of treatment differed by cancer type and place of residence among cancer patients in Norway in 2015–2016
Source: BMC Cancer. 2022 Feb 28;22:220. doi: 10.1186/s12885-022-09306-9 (PMC8883731; doi:10.1186/s12885-022-09306-9)
Supplement: Supplementary file 11 — Additional file 11: Supplementary Table 10. The proportion of OF1, OF2, OF3 and OF4 within the recommended time frames among breast cancer patients diagnosed in 2015–2016 in Norway. [file 12885_2022_9306_MOESM11_ESM.xlsx]

## Sheet: Sheet1
Supplementary table 10: The proportion of OF1, OF2, OF3 and OF4 within the recommended time frames among breast cancer patients diagnosed in 2015–2016 in Norway.
	OF1	OF2	OF3 - S	OF3 - RT	OF3 - SACT	OF4 - S	OF4 - RT	OF4 - SACT
	%w	%w	%w	%w	%w	%w	%w	%w
Year of diagnosis
2015	78.4%	73.0%	60.6%	100.0%	50.1%	72.7%	100.0%	62.9%
2016	80.0%	70.9%	67.7%	100.0%	51.7%	77.9%	100.0%	57.4%
Age group
18–49	82.7%	71.6%	69.4%	100.0%	42.7%	79.5%	100.0%	58.3%
50–59	79.8%	71.7%	67.6%	100.0%	36.6%	74.6%	100.0%	48.7%
60–69	77.8%	73.1%	63.3%	100.0%	43.2%	76.9%	100.0%	53.5%
70–79	80.0%	71.2%	61.6%	100.0%	46.5%	73.9%	100.0%	57.9%
80–89	73.7%	72.2%	52.3%	100.0%	77.1%	65.2%	100.0%	72.3%
90+	79.5%	66.4%	38.6%	-	89.5%	61.4%	-	84.4%
Sex
Female	79.2%	72.0%	64.2%	100.0%	51.0%	75.4%	100.0%	59.9%
Stage
I	80.1%	73.0%	63.6%	-	64.7%	76.4%	100.0%	57.1%
II	78.5%	72.0%	65.9%	100.0%	56.2%	75.1%	100.0%	61.0%
III	77.1%	71.1%	63.5%	100.0%	44.9%	73.7%	100.0%	54.6%
IV	80.4%	77.9%	56.0%	100.0%	46.8%	64.0%	100.0%	60.2%
Unknown	81.6%	60.2%	47.6%	100.0%	53.6%	54.7%	100.0%	68.9%
Marital status
Single	77.3%	72.6%	62.4%	100.0%	54.2%	72.8%	100.0%	61.0%
Married	80.9%	71.4%	65.7%	100.0%	47.2%	77.5%	100.0%	58.5%
Income
Low	80.4%	73.9%	59.5%	-	50.4%	75.3%	-	62.3%
Intermediate	78.5%	72.4%	62.9%	100.0%	56.8%	75.1%	100.0%	61.0%
High	79.9%	70.9%	66.8%	100.0%	43.4%	75.8%	100.0%	57.4%
Education
Low	80.4%	72.2%	61.6%	100.0%	58.3%	73.8%	100.0%	63.4%
Intermediate	78.2%	71.6%	65.3%	100.0%	50.3%	75.8%	100.0%	57.4%
High	79.9%	72.3%	64.4%	100.0%	45.6%	75.8%	100.0%	60.6%
Comorbidity
No admissions	76.4%	65.6%	61.4%	-	38.2%	72.4%	-	45.2%
0	80.5%	74.4%	66.3%	100.0%	51.5%	77.4%	100.0%	63.0%
1-2	76.8%	68.8%	55.7%	100.0%	66.3%	67.3%	100.0%	63.6%
3+	75.4%	66.7%	52.8%	-	80.0%	68.4%	-	76.2%
Heath Trust
Østfold HF	94.0%	84.0%	45.5%	-	50.0%	74.2%	-	52.1%
Akershus HF	62.7%	46.4%	60.5%	-	39.3%	63.1%	-	38.2%
OUS HF	48.8%	59.6%	38.8%	100.0%	41.0%	49.8%	100.0%	46.2%
Lovisenberg HF	44.9%	52.2%	42.2%	-	35.3%	41.0%	-	52.9%
Diakonhjemmet	54.1%	51.4%	40.9%	-	36.4%	50.9%	-	40.9%
Innlandet HF	93.6%	59.2%	64.8%	-	43.8%	82.7%	-	53.0%
Vestre Viken HF	82.2%	87.3%	55.0%	100.0%	54.0%	78.9%	100.0%	67.8%
Telemark HF	94.1%	73.9%	89.6%	-	46.4%	93.9%	-	55.2%
Vestfold HF	80.8%	81.1%	66.7%	-	58.3%	73.2%	-	55.7%
Sørlandet HF	58.7%	77.3%	58.0%	100.0%	47.1%	66.8%	100.0%	47.1%
Helse Stavanger HF	83.0%	55.4%	76.2%	-	64.8%	73.9%	-	74.1%
Helse Fonna HF	76.8%	66.7%	74.8%	-	62.3%	70.7%	-	59.0%
Helse Bergen HF	89.1%	76.8%	83.7%	100.0%	45.7%	85.3%	100.0%	60.0%
Helse Førde HF	76.5%	71.9%	96.5%	100.0%	53.3%	89.7%	100.0%	63.3%
Helse Møre og Romsdal HF	84.2%	79.4%	83.1%	100.0%	71.4%	91.4%	100.0%	82.6%
St. Olavs HF	64.8%	92.5%	56.1%	100.0%	44.4%	83.6%	100.0%	76.3%
Nord-Trøndelag HF	69.9%	75.3%	72.3%	-	53.8%	83.1%	-	50.0%
Helgeland HF	86.7%	89.3%	80.3%	-	50.0%	91.9%	-	64.3%
NLSH HF	95.8%	89.8%	80.3%	-	52.5%	83.6%	-	80.0%
UNN HF	95.6%	75.8%	57.7%	100.0%	78.4%	82.1%	100.0%	86.5%
Helse Finnmark HF	89.2%	83.1%	45.9%	-	77.3%	72.1%	-	100.0%
