# Supplementary material for: Compliance with recommended cancer patient pathway timeframes and choice of treatment differed by cancer type and place of residence among cancer patients in Norway in 2015–2016
Source: BMC Cancer. 2022 Feb 28;22:220. doi: 10.1186/s12885-022-09306-9 (PMC8883731; doi:10.1186/s12885-022-09306-9)
Supplement: Supplementary file 12 — Additional file 12: Supplementary Table 11. The proportion of OF1, OF2, OF3 and OF4 within the recommended time frames among prostate cancer patients diagnosed in 2015–2016 in Norway. [file 12885_2022_9306_MOESM12_ESM.xlsx]

## Sheet: Sheet1
Supplementary table 11: The proportion of OF1, OF2, OF3 and OF4 within the recommended time frames among prostate cancer patients diagnosed in 2015–2016 in Norway.
	OF1	OF2	OF3 - S	OF3 - RT	OF3 - SACT	OF3 - AS	OF4 - S	OF4 - RT	OF4 - SACT	OF4 - AS
	%w	%w	%w	%w	%w	%w	%w	%w	%w	%w
Year of diagnosis
2015	55.8%	63.6%	30.6%	36.5%	51.0%	54.2%	40.1%	31.9%	46.4%	80.6%
2016	58.9%	58.9%	40.9%	40.0%	62.5%	53.8%	46.1%	30.4%	54.5%	81.2%
Age group
18–49	50.0%	67.7%	31.1%	-	66.7%	70.8%	49.0%	-	66.7%	76.2%
50–59	57.1%	60.2%	35.1%	33.3%	54.8%	49.1%	44.8%	33.3%	50.6%	78.2%
60–69	56.9%	60.1%	36.1%	36.1%	50.7%	53.6%	43.5%	34.1%	44.8%	82.5%
70–79	57.0%	60.2%	38.0%	37.5%	57.8%	53.4%	39.6%	32.5%	49.7%	79.3%
80–89	66.5%	69.4%	100.0%	47.1%	71.0%	73.3%	100.0%	17.6%	66.2%	87.3%
90+	73.7%	84.2%	100.0%	-	77.8%	100.0%	100.0%	-	83.3%	0.0%
Sex
Male	57.5%	61.0%	36.3%	38.3%	57.9%	54.0%	43.2%	31.2%	51.2%	80.9%
Stage
Localised	56.3%	60.0%	36.7%	39.6%	57.1%	55.5%	44.3%	30.0%	45.3%	83.1%
Regional	56.3%	60.9%	36.1%	45.9%	51.2%	41.4%	43.4%	39.5%	43.6%	75.9%
Metastasis	72.6%	82.3%	28.6%	50.0%	77.9%	75.0%	50.0%	50.0%	79.1%	66.7%
Unknown	57.7%	56.1%	33.7%	27.8%	53.9%	52.2%	27.6%	23.7%	48.7%	77.4%
Marital status
Single	54.2%	60.7%	34.8%	38.2%	57.1%	50.5%	41.1%	32.8%	53.3%	79.5%
Married	58.9%	61.1%	36.8%	38.4%	58.2%	55.3%	44.1%	30.0%	50.3%	81.4%
Income
Low	61.8%	65.7%	34.0%	76.9%	58.0%	57.4%	45.0%	71.4%	53.6%	84.5%
Intermediate	57.2%	61.3%	36.6%	32.6%	57.1%	53.7%	40.9%	26.6%	50.7%	79.7%
High	57.2%	59.5%	36.1%	38.5%	60.5%	53.7%	45.7%	26.7%	51.7%	82.0%
Education
Low	61.0%	60.2%	32.3%	50.0%	55.6%	53.1%	40.3%	43.2%	52.5%	81.2%
Intermediate	57.3%	62.8%	38.6%	30.6%	58.1%	54.1%	45.9%	27.6%	51.1%	79.0%
High	55.4%	58.1%	34.4%	45.5%	59.9%	54.3%	40.3%	24.0%	50.0%	83.7%
Comorbidity
No admissions	55.6%	78.6%	43.8%	58.3%	67.8%	69.5%	64.3%	37.5%	63.6%	70.6%
0	57.4%	59.4%	35.2%	37.3%	57.2%	52.9%	39.7%	29.5%	49.5%	81.3%
1-2	58.8%	59.6%	35.7%	33.3%	56.5%	55.1%	39.0%	32.1%	51.6%	81.2%
3+	62.9%	56.3%	11.1%	33.3%	54.9%	40.9%	40.0%	33.3%	50.9%	95.0%
Heath Trust
Østfold HF	39.6%	62.3%	22.6%	44.4%	55.9%	41.9%	36.2%	20.0%	54.9%	76.4%
Akershus HF	35.9%	55.6%	35.8%	11.1%	61.7%	40.7%	35.8%	11.1%	41.2%	91.3%
OUS HF	48.6%	22.9%	23.7%	14.3%	60.6%	21.2%	16.1%	12.5%	29.4%	83.3%
Lovisenberg HF	43.4%	26.5%	19.4%	0.0%	47.1%	5.9%	22.0%	0.0%	33.3%	86.7%
Diakonhjemmet	47.1%	38.3%	20.9%	0.0%	61.5%	20.0%	26.9%	0.0%	46.7%	80.0%
Innlandet HF	79.3%	49.9%	46.7%	8.3%	43.3%	45.5%	52.8%	14.3%	46.0%	86.6%
Vestre Viken HF	57.8%	63.2%	19.2%	61.9%	74.1%	56.8%	35.5%	28.6%	45.7%	88.5%
Telemark HF	49.8%	74.5%	37.7%	50.0%	66.7%	67.3%	43.1%	0.0%	40.5%	89.8%
Vestfold HF	67.0%	77.7%	35.8%	50.0%	57.5%	76.7%	42.4%	50.0%	56.8%	65.5%
Sørlandet HF	58.7%	64.7%	30.3%	33.3%	36.2%	61.6%	37.8%	16.7%	38.3%	82.5%
Helse Stavanger HF	80.1%	80.2%	23.2%	20.0%	61.2%	79.7%	55.9%	20.0%	65.7%	92.7%
Helse Fonna HF	58.7%	66.1%	46.0%	25.0%	65.2%	73.3%	60.7%	37.5%	83.3%	86.7%
Helse Bergen HF	32.0%	81.7%	45.7%	46.7%	81.7%	63.0%	56.9%	52.9%	78.1%	79.1%
Helse Førde HF	93.9%	63.6%	40.6%	0.0%	63.6%	84.2%	37.5%	0.0%	79.1%	75.0%
Helse Møre og Romsdal HF	71.0%	62.2%	42.4%	100.0%	66.1%	64.1%	50.0%	100.0%	63.1%	83.2%
St. Olavs HF	48.4%	64.9%	71.3%	-	53.2%	56.8%	68.1%	50.0%	50.0%	64.5%
Nord-Trøndelag HF	44.6%	50.8%	57.4%	100.0%	36.5%	27.9%	40.3%	100.0%	31.6%	51.5%
Helgeland HF	81.0%	30.1%	8.3%	100.0%	37.8%	19.2%	8.3%	0.0%	45.0%	69.6%
NLSH HF	47.4%	63.0%	37.9%	66.7%	52.0%	33.3%	25.0%	66.7%	40.0%	75.0%
UNN HF	68.1%	59.4%	29.0%	36.4%	36.0%	55.2%	29.8%	36.4%	37.1%	64.9%
Helse Finnmark HF	89.2%	46.9%	42.9%	-	45.8%	58.3%	31.0%	-	50.0%	91.7%
