# Supplementary material for: Compliance with recommended cancer patient pathway timeframes and choice of treatment differed by cancer type and place of residence among cancer patients in Norway in 2015–2016
Source: BMC Cancer. 2022 Feb 28;22:220. doi: 10.1186/s12885-022-09306-9 (PMC8883731; doi:10.1186/s12885-022-09306-9)
Supplement: Supplementary file 13 — Additional file 13: Supplementary Table 12. Univariable and multivariable quantile regression for OF4 for colon cancer patients diagnosed in 2015–2016 in Norway. [file 12885_2022_9306_MOESM13_ESM.xlsx]

## Sheet: resultat
Supplementary table 12: Univariable and multivariable quantile regression for OF4 for colon cancer patients diagnosed in 2015–2016 in Norway
	OF4-S	OF4-K	OF4-SACT	OF4-M
	Univariate	Multivariate	Univariate	Multivariate
Year of diagnosis
2015	0.00 [ref]	0.00 [ref]	0.00 [ref]	0.00 [ref]
2016	0.00 [-1.03,1.03]	-0.20 [-1.24,0.84]	6.00 [1.36,10.64]	4.58 [0.48,8.69]
p-value	1.00	0.706	0.011	0.029
Age group
18–49	-5.00 [-7.88,-2.12]	-4.40 [-7.67,-1.13]	-3.00 [-12.63,6.63]	-1.78 [-10.29,6.74]
50–59	0.00 [ref]	0.00 [ref]	0.00 [ref]	0.00 [ref]
60–69	1.00 [-0.77,2.77]	1.80 [-0.22,3.82]	1.00 [-5.72,7.72]	1.92 [-3.97,7.80]
70–79	1.00 [-0.68,2.68]	1.60 [-0.39,3.59]	3.00 [-3.99,9.99]	5.58 [-0.83,12.00]
80–89	1.00 [-0.77,2.77]	1.00 [-1.12,3.12]	4.00 [-5.80,13.80]	7.18 [-1.89,16.25]
90+	-1.00 [-4.24,2.24]	1.40 [-2.37,5.17]
p-value	<0.001	0.002	0.642	0.181
Sex
Female	0.00 [ref]	0.00 [ref]	0.00 [ref]	0.00 [ref]
Male	0.00 [-0.90,0.90]	0.40 [-0.67,1.47]	3.00 [-1.48,7.48]	1.92 [-2.15,5.99]
p-value	1.00	0.463	0.188	0.354
Stage
Localised	0.00 [ref]	0.00 [ref]
Regional	-2.00 [-3.38,-0.62]	-2.60 [-3.94,-1.26]	0.00 [ref]	0.00 [ref]
Metastasis	-6.00 [-7.86,-4.14]	-5.60 [-7.40,-3.80]	-2.00 [-9.04,5.04]	3.79 [-2.30,9.88]
Unknown	-2.00 [-6.26,2.26]	-2.60 [-6.73,1.53]	-2.00 [-10.88,6.88]	2.64 [-5.14,10.42]
p-value	<0.001	<0.001	0.851	0.464
Marital status
Single	0.00 [ref]	0.00 [ref]	0.00 [ref]	0.00 [ref]
Married	0.00 [-1.04,1.04]	-0.60 [-1.70,0.50]	-5.00 [-9.57,-0.43]	-4.53 [-8.89,-0.17]
p-value	1.00	0.286	0.032	0.042
Income
Low	0.00 [ref]	0.00 [ref]	0.00 [ref]	0.00 [ref]
Intermediate	0.00 [-1.52,1.52]	-1.20 [-2.76,0.36]	1.00 [-5.83,7.83]	-0.17 [-6.68,6.35]
High	-1.00 [-2.75,0.75]	-1.80 [-3.71,0.11]	-4.00 [-11.30,3.30]	-1.31 [-8.58,5.97]
p-value	0.287	0.174	0.121	0.890
Comorbidity
No admissions	0.00 [-3.05,3.05]	-0.20 [-3.22,2.82]	-7.00 [-20.33,6.33]	-4.31 [-17.13,8.51]
0	0.00 [ref]	0.00 [ref]	0.00 [ref]	0.00 [ref]
1-2	-1.00 [-2.28,0.28]	-1.60 [-2.88,-0.32]	4.00 [-1.76,9.76]	2.07 [-3.60,7.74]
3+	1.00 [-1.91,3.91]	-0.80 [-3.70,2.10]	-11.00 [-43.24,21.24]	-3.78 [-34.65,27.10]
p-value	0.380	0.109	0.306	0.776
Heath Trust
Østfold HF	1.70 [-0.21,3.60]	2.05 [0.11,3.99]	29.69 [13.80,45.58]	31.25 [16.37,46.12]
Akershus HF	6.70 [5.18,8.22]	6.85 [5.30,8.40]	-0.31 [-6.25,5.63]	0.11 [-5.47,5.69]
OUS HF	4.70 [1.79,7.60]	4.05 [1.10,7.00]	4.69 [-6.45,15.83]	-0.53 [-11.12,10.06]
Lovisenberg HF	7.70 [2.64,12.76]	6.25 [1.10,11.40]	2.69 [-11.49,16.87]	6.87 [-6.14,19.89]
Diakonhjemmet	-18.30 [-21.72,-14.88]	-17.95 [-21.44,-14.46]	-5.31 [-15.79,5.17]	-8.83 [-18.59,0.92]
Innlandet HF	-3.30 [-5.01,-1.60]	-3.75 [-5.48,-2.02]	6.69 [-0.58,13.96]	4.19 [-2.41,10.80]
Vestre Viken HF	2.70 [0.99,4.41]	2.85 [1.12,4.59]	-6.31 [-14.62,2.00]	-6.31 [-14.33,1.72]
Telemark HF	-1.30 [-4.25,1.65]	-2.15 [-5.14,0.84]	-7.31 [-18.45,3.83]	-7.67 [-18.08,2.75]
Vestfold HF	4.70 [2.47,6.92]	4.25 [1.99,6.51]	3.69 [-5.75,13.13]	3.78 [-4.84,12.40]
Sørlandet HF	-5.30 [-7.38,-3.23]	-4.95 [-7.05,-2.85]	-0.31 [-7.37,6.75]	-1.08 [-7.54,5.37]
Helse Stavanger HF	-3.30 [-5.48,-1.12]	-3.15 [-5.36,-0.94]	-3.31 [-16.23,9.61]	-3.65 [-15.68,8.37]
Helse Fonna HF	-3.30 [-5.74,-0.86]	-3.95 [-6.43,-1.47]	-1.31 [-10.75,8.13]	2.00 [-6.86,10.86]
Helse Bergen HF	1.70 [0.03,3.37]	2.45 [0.75,4.15]	-1.31 [-5.80,3.18]	0.99 [-3.15,5.12]
Helse Førde HF	-6.30 [-9.13,-3.48]	-3.95 [-6.82,-1.08]	-1.31 [-11.79,9.17]	-3.28 [-13.05,6.49]
Helse Møre og Romsdal HF	-6.30 [-8.13,-4.48]	-6.55 [-8.40,-4.69]	3.69 [-10.49,17.87]	0.47 [-12.72,13.67]
St. Olavs HF	2.70 [0.38,5.02]	2.25 [-0.11,4.61]	-7.31 [-16.75,2.13]	-6.22 [-15.03,2.58]
Nord-Trøndelag HF	-2.30 [-5.22,0.62]	-2.75 [-5.71,0.21]	-2.31 [-12.79,8.17]	-6.81 [-16.28,2.67]
Helgeland HF	-1.30 [-4.84,2.23]	-3.15 [-6.73,0.43]	7.69 [-4.25,19.63]	8.83 [-2.40,20.06]
NLSH HF	0.70 [-1.96,3.36]	1.05 [-1.64,3.74]	-4.31 [-14.23,5.61]	-3.69 [-12.92,5.53]
UNN HF	6.70 [4.39,9.00]	7.05 [4.71,9.39]	10.69 [-2.23,23.61]	10.18 [-1.72,22.08]
Helse Finnmark HF	-0.30 [-4.87,4.27]	-1.95 [-6.58,2.68]	-4.31 [-22.70,14.08]	1.36 [-15.36,18.09]
p-value	<0.001	<0.001	0.075	0.012
