# Supplementary material for: Compliance with recommended cancer patient pathway timeframes and choice of treatment differed by cancer type and place of residence among cancer patients in Norway in 2015–2016
Source: BMC Cancer. 2022 Feb 28;22:220. doi: 10.1186/s12885-022-09306-9 (PMC8883731; doi:10.1186/s12885-022-09306-9)
Supplement: Supplementary file 14 — Additional file 14: Supplementary Table 13. Univariable and multivariable quantile regression for OF4 for rectal cancer patients diagnosed in 2015–2016 in Norway. [file 12885_2022_9306_MOESM14_ESM.xlsx]

## Sheet: resultat
Supplementary table 13: Univariable and multivariable quantile regression for OF4 for rectal cancer patients diagnosed in 2015–2016 in Norway
	OF4-S	OF4-K	OF4-RT	OF4-S	OF4-SACT	OF4-M
	Univariate	Multivariate	Univariate	Multivariate	Univariate	Multivariate
Year of diagnosis
2015	0.00 [ref]	0.00 [ref]	0.00 [ref]	0.00 [ref]	0.00 [0.00,0.00]	0.00 [0.00,0.00]
2016	0.00 [-1.86,1.86]	0.83 [-0.96,2.62]	0.00 [-3.74,3.74]	0.50 [-2.96,3.96]	-3.00 [-7.89,1.89]	-2.53 [-6.31,1.25]
p-value	1.00	0.361	1.00	0.777	0.228	0.188
Age group
18–49	-2.00 [-7.43,3.43]	-5.58 [-10.00,-1.17]	-5.00 [-11.93,1.93]	-2.33 [-9.69,5.02]	-5.00 [-13.34,3.34]	-4.69 [-11.19,1.81]
50–59	0.00 [ref]	0.00 [ref]	0.00 [ref]	0.00 [ref]	0.00 [ref]	0.00 [ref]
60–69	0.00 [-3.70,3.70]	0.17 [-2.86,3.20]	0.00 [-4.79,4.79]	2.17 [-2.94,7.28]	6.00 [0.18,11.82]	3.53 [-1.38,8.44]
70–79	0.00 [-3.62,3.62]	0.25 [-2.84,3.34]	2.00 [-3.01,7.01]	3.67 [-2.00,9.34]	7.00 [0.15,13.85]	5.47 [-0.52,11.45]
80–89	4.00 [-0.08,8.08]	2.58 [-0.88,6.05]	4.00 [-1.22,9.22]	6.50 [0.53,12.47]	19.00 [-2.34,40.34]	14.91 [-1.80,31.61]
90+	-1.00 [-11.26,9.26]	-2.67 [-11.02,5.69]	0.00 [-11.12,11.12]	6.83 [-5.54,19.20]
p-value	0.129	0.016	0.170	0.205	0.009	0.020
Sex
Female	0.00 [ref]	0.00 [ref]	0.00 [ref]	0.00 [ref]	0.00 [ref]	0.00 [ref]
Male	1.00 [-0.91,2.91]	1.25 [-0.63,3.13]	2.00 [-1.69,5.69]	1.00 [-2.59,4.59]	-4.00 [-8.50,0.50]	-1.06 [-4.87,2.75]
p-value	0.305	0.192	0.287	0.584	0.081	0.583
Stage
Localised	0.00 [ref]	0.00 [ref]	0.00 [ref]	0.00 [ref]	0.00 [ref]	0.00 [ref]
Regional	-3.00 [-5.27,-0.73]	-1.92 [-3.91,0.08]	-2.00 [-8.29,4.29]	0.50 [-5.55,6.55]	7.00 [-6.55,20.55]	-14.25 [-26.11,-2.39]
Metastasis	-9.00 [-12.36,-5.64]	-5.67 [-8.61,-2.72]	0.00 [-7.53,7.53]	0.33 [-6.75,7.42]	-1.00 [-14.54,12.54]	-17.00 [-28.80,-5.20]
Unknown	-5.00 [-11.37,1.37]	-4.33 [-9.91,1.25]	5.00 [-2.13,12.13]	5.17 [-1.60,11.93]	2.00 [-11.89,15.89]	-16.47 [-28.50,-4.43]
p-value	<0.001	0.002	0.036	0.211	0.021	0.031
Marital status
Single	0.00 [ref]	0.00 [ref]	0.00 [ref]	0.00 [ref]	0.00 [ref]	0.00 [ref]
Married	-2.00 [-4.03,0.03]	-1.25 [-3.14,0.64]	-2.00 [-6.14,2.14]	1.17 [-2.44,4.77]	0.00 [-4.47,4.47]	-2.81 [-6.59,0.96]
p-value	0.053	0.195	0.342	0.525	1.00	0.143
Income
Low	0.00 [ref]	0.00 [ref]	0.00 [ref]	0.00 [ref]	0.00 [ref]	0.00 [ref]
Intermediate	-1.00 [-4.27,2.27]	-0.50 [-3.40,2.40]	1.00 [-4.96,6.96]	0.50 [-4.77,5.77]	2.00 [-6.45,10.45]	3.81 [-2.45,10.08]
High	-3.00 [-6.56,0.56]	-0.58 [-3.92,2.75]	0.00 [-6.54,6.54]	2.67 [-3.44,8.77]	-4.00 [-12.77,4.77]	1.87 [-4.68,8.43]
p-value	0.141	0.936	0.882	0.570	0.079	0.412
Comorbidity
No admissions	-2.00 [-6.50,2.50]	-1.83 [-6.01,2.34]	-1.00 [-10.32,8.32]	1.00 [-6.87,8.87]	-8.00 [-17.19,1.19]	0.87 [-6.92,8.67]
0	0.00 [ref]	0.00 [ref]	0.00 [ref]	0.00 [ref]	0.00 [ref]	0.00 [ref]
1-2	0.00 [-2.67,2.67]	-1.00 [-3.47,1.47]	1.00 [-4.44,6.44]	-3.50 [-8.18,1.18]	-1.00 [-7.82,5.82]	-0.72 [-6.43,4.99]
3+	1.00 [-4.76,6.76]	0.33 [-4.98,5.65]	-1.00 [-11.77,9.77]	-5.17 [-14.13,3.80]
p-value	0.823	0.725	0.972	0.364	0.230	0.943
Heath Trust
Østfold HF	9.98 [6.17,13.78]	9.21 [5.74,12.69]	10.40 [0.96,19.84]	8.29 [-1.20,17.79]	5.32 [-1.51,12.16]	5.80 [-0.12,11.72]
Akershus HF	3.98 [0.89,7.07]	3.80 [0.97,6.62]	6.40 [-0.52,13.31]	5.46 [-1.56,12.48]	3.32 [-2.03,8.68]	3.52 [-1.13,8.18]
OUS HF	3.98 [-1.35,9.30]	4.30 [-0.55,9.14]	10.40 [2.07,18.73]	5.29 [-3.11,13.70]	0.32 [-8.29,8.93]	1.40 [-5.96,8.75]
Lovisenberg HF	5.98 [-2.30,14.25]	7.63 [0.05,15.21]	12.40 [-5.87,30.67]	12.46 [-5.95,30.87]	-15.68 [-38.14,6.78]	8.05 [-11.53,27.63]
Diakonhjemmet	-7.02 [-13.14,-0.91]	-8.04 [-13.63,-2.44]	-8.60 [-40.33,23.13]	-10.54 [-44.16,23.08]	-12.68 [-26.80,1.44]	-9.95 [-22.12,2.23]
Innlandet HF	-3.02 [-5.92,-0.12]	-3.70 [-6.34,-1.06]	10.40 [3.48,17.31]	8.29 [1.32,15.27]	5.32 [0.41,10.23]	3.74 [-0.41,7.90]
Vestre Viken HF	0.98 [-2.18,4.13]	1.80 [-1.09,4.68]	5.40 [-1.91,12.71]	10.46 [3.11,17.81]	1.32 [-5.71,8.35]	-2.63 [-8.85,3.59]
Telemark HF	5.98 [0.65,11.30]	9.30 [4.45,14.14]	-1.60 [-10.63,7.43]	-1.37 [-10.53,7.78]	6.32 [-1.14,13.79]	3.49 [-3.13,10.11]
Vestfold HF	-0.02 [-4.04,4.00]	0.96 [-2.72,4.64]	14.40 [6.87,21.93]	13.63 [6.02,21.23]	12.32 [2.44,22.20]	9.71 [1.32,18.10]
Sørlandet HF	-10.02 [-13.89,-6.16]	-9.70 [-13.26,-6.15]	-1.60 [-7.62,4.41]	-0.04 [-6.23,6.15]	-5.68 [-16.77,5.41]	-4.73 [-14.37,4.91]
Helse Stavanger HF	-4.02 [-7.83,-0.22]	-4.04 [-7.54,-0.53]	-3.60 [-9.17,1.97]	-4.54 [-10.20,1.12]	-12.68 [-23.77,-1.59]	-7.07 [-16.70,2.56]
Helse Fonna HF	-2.02 [-7.66,3.61]	-1.70 [-6.84,3.43]	-2.60 [-8.74,3.54]	-3.54 [-9.80,2.72]	-10.68 [-21.77,0.41]	-9.67 [-19.17,-0.16]
Helse Bergen HF	6.98 [3.87,10.08]	7.21 [4.39,10.04]	-5.60 [-9.99,-1.21]	-5.87 [-10.42,-1.32]	-7.68 [-14.71,-0.65]	-9.95 [-16.10,-3.79]
Helse Førde HF	-8.02 [-13.08,-2.97]	-8.54 [-13.13,-3.94]	17.40 [3.29,31.51]	19.13 [4.90,33.35]	-16.68 [-30.80,-2.56]	-9.13 [-21.41,3.15]
Helse Møre og Romsdal HF	-8.02 [-12.50,-3.55]	-7.70 [-11.79,-3.62]	-11.60 [-16.05,-7.15]	-13.04 [-17.51,-8.57]	-6.68 [-15.66,2.30]	-4.20 [-12.20,3.81]
St. Olavs HF	-3.02 [-6.86,0.81]	-3.12 [-6.64,0.40]	2.40 [-4.71,9.50]	2.13 [-5.08,9.33]	-1.68 [-10.66,7.30]	3.27 [-4.57,11.12]
Nord-Trøndelag HF	-4.02 [-9.93,1.88]	-3.87 [-9.24,1.50]	5.40 [-8.71,19.51]	5.96 [-8.44,20.37]	-1.68 [-12.77,9.41]	-1.54 [-10.84,7.76]
Helgeland HF	5.98 [-2.30,14.25]	4.96 [-2.56,12.49]	0.40 [-11.50,12.30]	5.96 [-6.11,18.03]	12.32 [-5.98,30.62]	10.65 [-4.85,26.14]
NLSH HF	-3.02 [-8.21,2.16]	-4.87 [-9.60,-0.14]	0.40 [-6.18,6.97]	3.79 [-2.84,10.43]	-0.68 [-11.11,9.76]	-1.01 [-9.96,7.94]
UNN HF	2.98 [-1.18,7.13]	2.21 [-1.58,6.01]	-1.60 [-7.88,4.68]	-2.37 [-8.78,4.03]	-21.68 [-53.51,10.15]	-43.95 [-73.34,-14.55]
Helse Finnmark HF	8.98 [0.12,17.83]	5.88 [-2.19,13.95]	-6.60 [-15.26,2.06]	-1.71 [-10.56,7.15]
p-value	<0.001	<0.001	<0.001	<0.001	0.001	<0.001
