# Supplementary material for: Compliance with recommended cancer patient pathway timeframes and choice of treatment differed by cancer type and place of residence among cancer patients in Norway in 2015–2016
Source: BMC Cancer. 2022 Feb 28;22:220. doi: 10.1186/s12885-022-09306-9 (PMC8883731; doi:10.1186/s12885-022-09306-9)
Supplement: Supplementary file 15 — Additional file 15: Supplementary Table 14. Univariable and multivariable quantile regression for OF4 for lung cancer patients diagnosed in 2015–2016 in Norway. [file 12885_2022_9306_MOESM15_ESM.xlsx]

## Sheet: resultat
Supplementary table 14: Univariable and multivariable quantile regression for OF4 for lung cancer patients diagnosed in 2015–2016 in Norway
	OF4-S	OF4-K	OF4-RT	OF4-S	OF4-SACT	OF4-M
	Univariate	Multivariate	Univariate	Multivariate	Univariate	Multivariate
Year of diagnosis
2015	0.00 [ref]	0.00 [ref]	0.00 [ref]	0.00 [ref]	0.00 [ref]	0.00 [ref]
2016	-1.00 [-3.54,1.54]	-1.00 [-3.54,1.54]	-2.00 [-6.87,2.87]	1.72 [-1.89,5.33]	1.00 [-0.97,2.97]	1.00 [-0.75,2.75]
p-value	0.440	0.439	0.420	0.350	0.319	0.263
Age group
18–49	-7.00 [-14.90,0.90]	-9.00 [-16.93,-1.07]	-9.00 [-28.33,10.33]	-14.31 [-29.34,0.72]	-5.00 [-11.42,1.42]	-4.14 [-9.91,1.62]
50–59	0.00 [ref]	0.00 [ref]	0.00 [ref]	0.00 [ref]	0.00 [ref]	0.00 [ref]
60–69	-1.00 [-5.01,3.01]	-0.00 [-4.06,4.06]	-2.00 [-10.88,6.88]	-1.09 [-8.08,5.89]	2.00 [-1.16,5.16]	1.14 [-1.71,3.99]
70–79	3.00 [-0.95,6.95]	4.00 [-0.08,8.08]	2.00 [-6.64,10.64]	-0.63 [-7.56,6.31]	3.00 [-0.16,6.16]	1.14 [-1.78,4.07]
80–89	-4.00 [-11.37,3.37]	-0.00 [-7.48,7.48]	0.00 [-9.36,9.36]	-5.56 [-13.18,2.05]	3.00 [-1.43,7.43]	2.14 [-1.88,6.17]
90+			-13.00 [-37.43,11.43]	-10.81 [-30.21,8.58]	-16.00 [-37.63,5.63]	-18.86 [-38.12,0.40]
p-value	0.005	0.002	0.512	0.123	0.033	0.120
Sex
Female	0.00 [ref]	0.00 [ref]	0.00 [ref]	0.00 [ref]	0.00 [ref]	0.00 [ref]
Male	1.00 [-1.55,3.55]	0.00 [-2.60,2.60]	-2.00 [-6.87,2.87]	-1.91 [-5.62,1.81]	1.00 [-0.80,2.80]	0.43 [-1.35,2.21]
p-value	0.443	1.00	0.420	0.314	0.276	0.637
Stage
Localised	0.00 [ref]	0.00 [ref]	0.00 [ref]	0.00 [ref]	0.00 [ref]	0.00 [ref]
Regional	1.00 [-1.68,3.68]	1.00 [-1.61,3.61]	-14.00 [-19.31,-8.69]	-15.16 [-20.38,-9.93]	-8.00 [-14.97,-1.03]	-3.57 [-10.70,3.56]
Metastasis	1.00 [-6.46,8.46]	1.00 [-6.17,8.17]	-31.00 [-36.19,-25.81]	-27.06 [-32.32,-21.81]	-14.00 [-20.88,-7.12]	-10.43 [-17.47,-3.39]
Unknown	10.00 [-4.79,24.79]	12.00 [-2.18,26.18]	-13.00 [-18.95,-7.05]	-10.56 [-16.33,-4.80]	-9.00 [-16.24,-1.76]	-6.57 [-14.01,0.87]
p-value	0.540	0.370	<0.001	<0.001	<0.001	<0.001
Marital status
Single	0.00 [ref]	0.00 [ref]	0.00 [ref]	0.00 [ref]	0.00 [ref]	0.00 [ref]
Married	1.00 [-1.71,3.71]	-1.00 [-3.60,1.60]	3.00 [-1.88,7.88]	1.47 [-2.22,5.16]	0.00 [-1.82,1.82]	0.57 [-1.24,2.38]
p-value	0.470	0.450	0.228	0.435	1.00	0.536
Income
Low	0.00 [ref]	0.00 [ref]	0.00 [ref]	0.00 [ref]	0.00 [ref]	0.00 [ref]
Intermediate	-2.00 [-6.14,2.14]	-3.00 [-6.81,0.81]	1.00 [-5.31,7.31]	3.44 [-1.42,8.30]	1.00 [-2.21,4.21]	-0.43 [-3.12,2.26]
High	-5.00 [-9.84,-0.16]	-4.00 [-8.63,0.63]	-10.00 [-18.14,-1.86]	-2.97 [-9.44,3.50]	0.00 [-3.79,3.79]	-0.14 [-3.39,3.11]
p-value	0.101	0.209	0.004	0.039	0.683	0.936
Comorbidity
No admissions	2.00 [-5.31,9.31]	-4.00 [-11.98,3.98]	8.00 [-7.66,23.66]	0.47 [-12.88,13.81]	10.00 [1.20,18.80]	7.57 [-0.61,15.75]
0	0.00 [ref]	0.00 [ref]	0.00 [ref]	0.00 [ref]	0.00 [ref]	0.00 [ref]
1-2	5.00 [2.54,7.46]	4.00 [1.25,6.75]	13.00 [8.50,17.50]	3.94 [0.06,7.81]	0.00 [-2.05,2.05]	0.43 [-1.51,2.36]
3+	2.00 [-3.89,7.89]	7.00 [0.48,13.52]	16.00 [7.17,24.83]	5.00 [-2.43,12.43]	0.00 [-4.83,4.83]	-0.57 [-5.06,3.91]
p-value	0.001	0.005	<0.001	0.198	0.172	0.319
Heath Trust
Østfold HF	1.41 [-4.24,7.07]	2.42 [-3.24,8.07]	7.34 [-1.50,16.19]	3.61 [-3.22,10.44]	5.76 [1.87,9.66]	6.27 [2.53,10.00]
Akershus HF	-5.59 [-8.94,-2.23]	-4.58 [-7.92,-1.25]	7.34 [-0.21,14.90]	9.17 [3.29,15.05]	-0.24 [-3.15,2.67]	1.27 [-1.53,4.07]
OUS HF	4.41 [-0.89,9.72]	5.42 [0.13,10.70]	-4.66 [-15.88,6.56]	-1.77 [-10.44,6.91]	1.76 [-4.49,8.02]	0.41 [-5.58,6.40]
Lovisenberg HF	6.41 [-2.86,15.69]	4.42 [-4.77,13.60]	-9.66 [-29.71,10.40]	-2.23 [-17.91,13.44]	-4.24 [-12.58,4.11]	-2.16 [-10.14,5.81]
Diakonhjemmet	-0.59 [-9.61,8.44]	3.42 [-5.57,12.41]	-8.66 [-20.32,3.00]	-3.73 [-12.93,5.46]	-2.24 [-11.13,6.66]	1.98 [-6.51,10.48]
Innlandet HF	-0.59 [-4.42,3.25]	-0.58 [-4.39,3.22]	3.34 [-4.21,10.90]	1.55 [-4.34,7.44]	3.76 [0.87,6.66]	4.41 [1.61,7.21]
Vestre Viken HF	9.41 [3.70,15.13]	11.42 [5.76,17.07]	-3.66 [-11.28,3.97]	2.36 [-3.56,8.28]	2.76 [-1.24,6.77]	2.55 [-1.27,6.38]
Telemark HF	-2.59 [-9.85,4.68]	-3.58 [-10.76,3.59]	0.34 [-9.09,9.77]	-2.64 [-9.95,4.66]	8.76 [2.51,15.02]	11.41 [5.34,17.48]
Vestfold HF	-0.59 [-6.82,5.65]	-1.58 [-7.82,4.65]	1.34 [-7.01,9.69]	5.30 [-1.22,11.82]	-1.24 [-5.34,2.86]	-1.59 [-5.51,2.33]
Sørlandet HF	-1.59 [-6.89,3.72]	-0.58 [-5.83,4.66]	-5.66 [-15.79,4.48]	-9.36 [-17.21,-1.51]	-2.24 [-5.12,0.65]	-2.59 [-5.35,0.17]
Helse Stavanger HF	0.41 [-4.09,4.92]	2.42 [-2.07,6.90]	-10.66 [-19.40,-1.92]	-7.52 [-14.28,-0.75]	-2.24 [-5.25,0.78]	-2.59 [-5.49,0.31]
Helse Fonna HF	2.41 [-4.18,9.01]	3.42 [-3.10,9.93]	-16.66 [-30.75,-2.57]	-9.80 [-20.70,1.11]	-3.24 [-7.24,0.77]	-4.30 [-8.13,-0.48]
Helse Bergen HF	-6.59 [-10.90,-2.27]	-7.58 [-11.86,-3.31]	9.34 [1.86,16.83]	-0.39 [-6.35,5.57]	-2.24 [-4.74,0.27]	-2.59 [-4.99,-0.19]
Helse Førde HF	6.41 [-1.59,14.42]	11.42 [3.51,19.33]	11.34 [-5.99,28.67]	6.86 [-6.48,20.20]	-7.24 [-11.73,-2.74]	-5.59 [-9.91,-1.27]
Helse Møre og Romsdal HF	-1.59 [-6.23,3.06]	-4.58 [-9.17,-0.00]	4.34 [-7.81,16.49]	4.70 [-4.65,14.05]	-0.24 [-4.82,4.34]	1.70 [-2.68,6.07]
St. Olavs HF	0.41 [-4.95,5.78]	-1.58 [-6.93,3.76]	-1.66 [-13.56,10.24]	1.77 [-7.44,10.97]	0.76 [-3.13,4.66]	-0.73 [-4.46,2.99]
Nord-Trøndelag HF	6.41 [-0.08,12.91]	5.42 [-1.03,11.86]	21.34 [4.70,37.98]	17.70 [4.83,30.58]	-1.24 [-6.32,3.85]	-1.73 [-6.60,3.13]
Helgeland HF	10.41 [-0.98,21.81]	4.42 [-6.83,15.66]	17.34 [-1.67,36.35]	18.95 [4.04,33.86]	8.76 [3.06,14.46]	4.41 [-1.02,9.84]
NLSH HF	4.41 [-2.28,11.11]	4.42 [-2.28,11.11]	-1.66 [-12.12,8.80]	2.17 [-5.92,10.26]	3.76 [-0.43,7.96]	3.41 [-0.62,7.44]
UNN HF	-5.59 [-11.12,-0.05]	-8.58 [-14.12,-3.05]	-9.66 [-17.21,-2.10]	-10.14 [-16.03,-4.25]	-4.24 [-9.57,1.10]	-4.73 [-9.83,0.37]
Helse Finnmark HF	10.41 [1.14,19.69]	10.42 [1.14,19.69]	0.34 [-13.01,13.69]	-9.58 [-19.86,0.70]	-0.24 [-7.40,6.93]	-2.59 [-9.43,4.25]
p-value	<0.001	<0.001	0.001	<0.001	<0.001	<0.001
