# Supplementary material for: Compliance with recommended cancer patient pathway timeframes and choice of treatment differed by cancer type and place of residence among cancer patients in Norway in 2015–2016
Source: BMC Cancer. 2022 Feb 28;22:220. doi: 10.1186/s12885-022-09306-9 (PMC8883731; doi:10.1186/s12885-022-09306-9)
Supplement: Supplementary file 16 — Additional file 16: Supplementary Table 15. Univariable and multivariable quantile regression for OF4 for breast cancer patients diagnosed in 2015–2016 in Norway. [file 12885_2022_9306_MOESM16_ESM.xlsx]

## Sheet: resultat
Supplementary table 15: Univariable and multivariable quantile regression for OF4 for breast cancer patients diagnosed in 2015–2016 in Norway
	OF4-S	OF4-K	OF4-SACT	OF4-M
	Univariate	Multivariate	Univariate	Multivariate
	Days [95% CI]	Days [95% CI]	Days [95% CI]	Days [95% CI]
Year of diagnosis
2015	0.00 [ref]	0.00 [ref]	0.00 [ref]	0.00 [ref]
2016	-1.00 [-1.49,-0.51]	-0.91 [-1.51,-0.31]	2.00 [0.41,3.59]	1.39 [-0.32,3.10]
p-value	<0.001	0.003	0.014	0.112
Age group
18–49	-2.00 [-2.54,-1.46]	-1.91 [-2.86,-0.96]	-3.00 [-5.61,-0.39]	-1.44 [-3.93,1.06]
50–59	0.00 [0.00,0.00]	0.00 [ref]	0.00 [ref]	0.00 [ref]
60–69	0.00 [-0.45,0.45]	0.18 [-0.62,0.98]	-2.00 [-5.14,1.14]	-0.52 [-3.52,2.49]
70–79	0.00 [-0.55,0.55]	0.45 [-0.56,1.47]	-2.00 [-5.01,1.01]	-1.78 [-4.81,1.25]
80–89	2.00 [1.25,2.75]	2.45 [1.07,3.84]	-7.00 [-10.04,-3.96]	-7.95 [-11.18,-4.72]
90+	3.00 [1.15,4.85]	3.23 [-0.08,6.53]	-11.00 [-14.82,-7.18]	-11.91 [-15.90,-7.91]
p-value	<0.001	<0.001	<0.001	<0.001
Sex
Female	0.00 [0.00,0.00]	0.00 [0.00,0.00]	0.00 [0.00,0.00]	0.00 [0.00,0.00]
p-value
Stage
I	0.00 [ref]	0.00 [ref]	0.00 [ref]	0.00 [ref]
II	1.00 [0.62,1.38]	0.18 [-0.47,0.83]	0.00 [-4.73,4.73]	-2.27 [-7.13,2.60]
III	1.00 [0.22,1.78]	0.59 [-0.71,1.89]	3.00 [-1.71,7.71]	-1.78 [-6.62,3.06]
IV	1.00 [-1.57,3.57]	0.91 [-3.33,5.15]	2.00 [-3.15,7.15]	-3.08 [-8.39,2.22]
Unknown	6.00 [4.38,7.62]	6.00 [3.28,8.72]	0.00 [-4.92,4.92]	-2.12 [-7.16,2.93]
p-value	<0.001	<0.001	0.025	0.808
Marital status
Single	0.00 [ref]	0.00 [ref]	0.00 [ref]	0.00 [ref]
Married	-1.00 [-1.36,-0.64]	-0.27 [-0.90,0.36]	2.00 [0.41,3.59]	-0.62 [-2.48,1.24]
p-value	<0.001	0.397	0.014	0.513
Income
Low	0.00 [ref]	0.00 [ref]	0.00 [ref]	0.00 [ref]
Intermediate	0.00 [-0.68,0.68]	0.41 [-0.66,1.48]	1.00 [-1.63,3.63]	-0.90 [-3.60,1.81]
High	-1.00 [-1.68,-0.32]	0.36 [-0.77,1.50]	2.00 [-0.72,4.72]	-2.78 [-5.70,0.14]
p-value	<0.001	0.755	0.306	0.099
Comorbidity
No admissions	1.00 [0.47,1.53]	-0.18 [-0.97,0.60]	6.00 [3.86,8.14]	1.63 [-0.76,4.03]
0	0.00 [ref]	0.00 [ref]	0.00 [ref]	0.00 [ref]
1-2	2.00 [1.18,2.82]	1.41 [0.27,2.55]	0.00 [-2.76,2.76]	0.76 [-2.14,3.66]
3+	3.00 [0.49,5.51]	3.32 [-0.14,6.77]	-1.00 [-6.90,4.90]	1.22 [-4.91,7.34]
p-value	<0.001	0.020	<0.001	0.577
Heath Trust
Østfold HF	1.02 [-0.10,2.14]	0.84 [-0.30,1.99]	2.00 [-2.25,6.26]	0.81 [-3.01,4.63]
Akershus HF	3.02 [2.15,3.89]	3.44 [2.55,4.32]	6.00 [3.45,8.56]	5.00 [2.66,7.33]
OUS HF	7.02 [5.79,8.24]	6.07 [4.82,7.32]	5.00 [0.26,9.75]	1.92 [-2.33,6.17]
Lovisenberg HF	9.02 [6.75,11.28]	9.71 [7.40,12.02]	2.00 [-5.26,9.27]	1.19 [-5.34,7.72]
Diakonhjemmet	6.02 [4.45,7.58]	6.39 [4.80,7.98]	5.00 [-1.37,11.37]	4.99 [-0.76,10.74]
Innlandet HF	-2.98 [-3.96,-2.01]	-2.88 [-3.87,-1.89]	2.00 [-1.59,5.60]	1.74 [-1.48,4.96]
Vestre Viken HF	0.02 [-0.87,0.90]	-0.38 [-1.29,0.52]	-1.00 [-4.10,2.10]	-1.02 [-3.79,1.76]
Telemark HF	-1.98 [-3.38,-0.58]	-1.20 [-2.62,0.22]	-1.00 [-6.53,4.53]	-1.99 [-6.93,2.96]
Vestfold HF	0.02 [-1.33,1.36]	0.62 [-0.76,1.99]	-1.00 [-4.75,2.75]	0.17 [-3.21,3.54]
Sørlandet HF	1.02 [-0.27,2.30]	1.25 [-0.05,2.55]	4.00 [-0.12,8.13]	2.93 [-0.80,6.66]
Helse Stavanger HF	0.02 [-1.18,1.22]	0.89 [-0.35,2.13]	-2.00 [-6.00,2.00]	-1.00 [-4.61,2.62]
Helse Fonna HF	1.02 [-0.67,2.71]	0.89 [-0.82,2.60]	-1.00 [-4.75,2.75]	0.51 [-2.84,3.85]
Helse Bergen HF	-3.98 [-5.03,-2.94]	-4.06 [-5.14,-2.99]	0.00 [-2.37,2.38]	0.88 [-1.28,3.05]
Helse Førde HF	-4.98 [-7.20,-2.77]	-3.79 [-6.03,-1.55]	0.00 [-5.43,5.44]	3.36 [-1.50,8.22]
Helse Møre og Romsdal HF	-3.98 [-5.15,-2.82]	-5.06 [-6.25,-3.88]	-7.00 [-13.23,-0.77]	-5.61 [-11.17,-0.05]
St. Olavs HF	-0.98 [-2.40,0.43]	-1.93 [-3.37,-0.49]	-5.00 [-8.82,-1.18]	-5.55 [-8.96,-2.14]
Nord-Trøndelag HF	-0.98 [-2.67,0.70]	-1.25 [-2.96,0.46]	9.00 [0.98,17.02]	4.44 [-2.72,11.60]
Helgeland HF	-4.98 [-7.61,-2.36]	-5.43 [-8.09,-2.76]	-2.00 [-10.02,6.02]	-2.73 [-9.88,4.42]
NLSH HF	-4.98 [-6.80,-3.17]	-4.25 [-6.09,-2.40]	-6.00 [-10.68,-1.31]	-4.99 [-9.19,-0.80]
UNN HF	0.02 [-1.46,1.50]	-0.29 [-1.80,1.21]	-10.00 [-14.87,-5.12]	-9.46 [-13.82,-5.09]
Helse Finnmark HF	1.02 [-1.63,3.67]	1.44 [-1.25,4.12]	-9.00 [-15.37,-2.63]	-9.37 [-15.06,-3.68]
p-value	<0.001	<0.001	<0.001	<0.001
