# Supplementary material for: Compliance with recommended cancer patient pathway timeframes and choice of treatment differed by cancer type and place of residence among cancer patients in Norway in 2015–2016
Source: BMC Cancer. 2022 Feb 28;22:220. doi: 10.1186/s12885-022-09306-9 (PMC8883731; doi:10.1186/s12885-022-09306-9)
Supplement: Supplementary file 17 — Additional file 17: Supplementary Table 16. Univariable and multivariable quantile regression for OF4 for prostate cancer patients diagnosed in 2015–2016 in Norway. [file 12885_2022_9306_MOESM17_ESM.xlsx]

## Sheet: resultat
Supplementary table 16: Univariable and multivariable quantile regression for OF4 for prostate cancer patients diagnosed in 2015–2016 in Norway
	OF4-S	OF4-K	OF4-SACT	OF4-M	OF4-AS	OF4-O
	Univariate	Multivariate	Univariate	Multivariate	Univariate	Multivariate
	Days [95% CI]	Days [95% CI]	Days [95% CI]	Days [95% CI]	Days [95% CI]	Days [95% CI]
Year of diagnosis
2015	0.00 [ref]	0.00 [ref]	0.00 [ref]	0.00 [ref]	0.00 [ref]	0.00 [ref]
2016	-5.00 [-8.28,-1.72]	-7.57 [-10.82,-4.32]	-6.00 [-9.30,-2.70]	-5.00 [-7.90,-2.10]	0.00 [-2.45,2.45]	-1.33 [-3.98,1.32]
p-value	0.003	<0.001	<0.001	<0.001	1.00	0.324
Age group
18–49	-2.00 [-13.11,9.11]	0.14 [-11.52,11.81]	-23.00 [-50.29,4.29]	2.67 [-22.67,28.01]	-6.00 [-16.03,4.03]	-4.00 [-14.29,6.29]
50–59	0.00 [ref]	0.00 [ref]	0.00 [ref]	0.00 [ref]	0.00 [ref]	0.00 [ref]
60–69	2.00 [-1.92,5.92]	2.29 [-1.87,6.44]	4.00 [-3.87,11.87]	1.00 [-6.33,8.33]	-2.00 [-5.60,1.60]	-2.67 [-6.39,1.06]
70–79			1.00 [-6.63,8.63]	-3.33 [-10.53,3.86]	-2.00 [-5.87,1.87]	-2.67 [-6.85,1.51]
80–89			-9.00 [-17.31,-0.69]	-10.33 [-18.18,-2.48]	-9.00 [-15.79,-2.21]	-9.33 [-16.68,-1.99]
90+			-16.00 [-32.86,0.86]	-16.00 [-31.70,-0.30]	-31.00 [-77.79,15.79]	-45.67 [-94.28,2.94]
p-value	0.558	0.660	<0.001	<0.001	0.113	0.088
70+	3.00 [-1.85,7.85]	0.43 [-4.90,5.76]
Sex
Male	0.00 [ref]	0.00 [ref]	0.00 [ref]	0.00 [ref]	0.00 [ref]	0.00 [ref]
p-value
Stage
Localised	0.00 [ref]	0.00 [ref]	0.00 [ref]	0.00 [ref]	0.00 [ref]	0.00 [ref]
Regional	0.00 [-3.41,3.41]	-1.86 [-5.22,1.50]	0.00 [-3.92,3.92]	-4.33 [-8.08,-0.58]	18.00 [11.35,24.65]	11.67 [4.98,18.36]
Metastasis	-1.00 [-30.38,28.38]	-20.00 [-48.25,8.25]	-20.00 [-24.70,-15.30]	-22.67 [-27.21,-18.13]	-16.00 [-33.42,1.42]	-18.67 [-35.92,-1.41]
Unknown	19.00 [10.30,27.70]	17.43 [8.91,25.95]	-4.00 [-8.30,0.30]	-2.67 [-7.01,1.68]	1.00 [-1.83,3.83]	0.67 [-2.44,3.77]
p-value	<0.001	<0.001	<0.001	<0.001	<0.001	<0.001
Marital status
Single	0.00 [ref]	0.00 [ref]	0.00 [ref]	0.00 [ref]	0.00 [ref]	0.00 [ref]
Married	-2.00 [-5.61,1.61]	-0.29 [-3.96,3.39]	1.00 [-2.32,4.32]	2.33 [-0.77,5.44]	-2.00 [-4.62,0.62]	-1.67 [-4.60,1.26]
p-value	0.277	0.879	0.555	0.141	0.134	0.265
Income
Low	0.00 [ref]	0.00 [ref]	0.00 [ref]	0.00 [ref]	0.00 [ref]	0.00 [ref]
Intermediate	2.00 [-5.55,9.55]	3.43 [-4.55,11.41]	2.00 [-3.02,7.02]	1.33 [-3.31,5.97]	1.00 [-4.18,6.18]	3.33 [-1.95,8.62]
High	-1.00 [-8.58,6.58]	0.14 [-7.92,8.21]	2.00 [-3.81,7.81]	-2.67 [-8.17,2.83]	1.00 [-4.29,6.29]	2.67 [-2.85,8.18]
p-value	0.167	0.149	0.731	0.108	0.928	0.454
Comorbidity
No admissions	-22.00 [-26.04,-17.96]	-21.43 [-26.14,-16.72]	-8.00 [-13.14,-2.86]	-14.00 [-19.06,-8.94]	-6.00 [-11.76,-0.24]	-8.00 [-13.62,-2.38]
0	0.00 [ref]	0.00 [ref]	0.00 [ref]	0.00 [ref]	0.00 [ref]	0.00 [ref]
1-2	3.00 [-1.97,7.97]	0.00 [-5.64,5.64]	-1.00 [-4.73,2.73]	-1.67 [-5.30,1.96]	0.00 [-3.90,3.90]	-2.00 [-5.74,1.74]
3+	2.00 [-20.26,24.26]	-1.57 [-26.79,23.65]	-2.00 [-10.33,6.33]	-5.00 [-13.12,3.12]	9.00 [-1.83,19.83]	7.33 [-3.03,17.69]
p-value	<0.001	<0.001	0.025	<0.001	0.069	0.013
Heath Trust
Østfold HF	6.53 [0.60,12.46]	11.20 [5.86,16.55]	-3.88 [-8.97,1.22]	-1.30 [-5.92,3.32]	1.84 [-3.68,7.36]	4.64 [-1.37,10.66]
Akershus HF	6.53 [0.77,12.29]	5.63 [0.51,10.75]	5.12 [0.94,9.31]	3.37 [-0.30,7.04]	3.84 [0.55,7.13]	4.31 [0.74,7.88]
OUS HF	21.53 [12.15,30.91]	23.49 [15.10,31.88]	18.12 [9.98,26.26]	19.70 [12.60,26.80]	22.84 [16.79,28.89]	20.64 [13.97,27.31]
Lovisenberg HF	33.53 [19.73,47.33]	20.78 [8.37,33.18]	20.12 [4.07,36.17]	15.70 [1.65,29.75]	37.84 [27.12,48.56]	36.31 [24.72,47.90]
Diakonhjemmet	25.53 [13.31,37.75]	25.20 [14.30,36.11]	4.12 [-8.27,16.51]	8.03 [-2.79,18.86]	22.84 [14.03,31.65]	21.64 [12.09,31.20]
Innlandet HF	-8.47 [-13.44,-3.50]	-6.80 [-11.24,-2.35]	2.12 [-4.53,8.77]	1.70 [-4.12,7.52]	0.84 [-3.42,5.10]	-0.02 [-4.63,4.59]
Vestre Viken HF	4.53 [-1.25,10.31]	5.78 [0.63,10.92]	2.12 [-2.97,7.22]	5.37 [0.90,9.84]	-6.16 [-9.84,-2.48]	-3.69 [-7.70,0.32]
Telemark HF	-2.47 [-10.30,5.36]	-4.80 [-11.80,2.21]	6.12 [-4.31,16.56]	4.03 [-5.11,13.18]	-7.16 [-13.40,-0.92]	-7.69 [-14.42,-0.96]
Vestfold HF	-1.47 [-9.23,6.29]	0.20 [-6.81,7.22]	-3.88 [-10.99,3.24]	0.37 [-5.87,6.61]	-7.16 [-11.81,-2.51]	-7.02 [-12.09,-1.96]
Sørlandet HF	-1.47 [-9.17,6.23]	-3.65 [-10.54,3.24]	6.12 [0.59,11.66]	4.70 [-0.16,9.56]	-3.16 [-7.47,1.15]	-4.69 [-9.47,0.09]
Helse Stavanger HF	-11.47 [-17.34,-5.60]	-10.94 [-16.18,-5.70]	-8.88 [-15.56,-2.19]	-9.30 [-15.11,-3.48]	-11.16 [-16.83,-5.49]	-14.36 [-20.45,-8.26]
Helse Fonna HF	-14.47 [-26.24,-2.70]	-13.94 [-24.42,-3.46]	-22.88 [-32.62,-13.13]	-27.30 [-35.80,-18.80]	-6.16 [-17.58,5.26]	-10.36 [-22.59,1.88]
Helse Bergen HF	-10.47 [-18.81,-2.13]	-7.94 [-15.40,-0.48]	-10.88 [-16.04,-5.71]	-12.30 [-16.84,-7.76]	-2.16 [-6.64,2.32]	-3.36 [-8.20,1.49]
Helse Førde HF	3.53 [-12.12,19.18]	-0.51 [-14.41,13.39]	-12.88 [-21.08,-4.67]	-15.97 [-23.13,-8.80]	-14.16 [-21.28,-7.04]	-12.36 [-20.06,-4.65]
Helse Møre og Romsdal HF	-4.47 [-10.48,1.54]	-7.51 [-12.93,-2.09]	-9.88 [-18.21,-1.54]	-5.30 [-12.57,1.97]	-6.16 [-9.66,-2.66]	-6.36 [-10.17,-2.54]
St. Olavs HF	-17.47 [-24.84,-10.10]	-17.80 [-24.36,-11.23]	-0.88 [-7.91,6.15]	-4.63 [-10.87,1.60]	-3.16 [-7.21,0.89]	-3.02 [-7.41,1.36]
Nord-Trøndelag HF	1.53 [-8.82,11.88]	-2.08 [-11.30,7.13]	13.12 [4.20,22.04]	12.37 [4.58,20.16]	29.84 [23.16,36.52]	31.31 [24.15,38.48]
Helgeland HF	44.53 [18.87,70.19]	49.20 [26.40,72.01]	3.12 [-7.58,13.82]	10.03 [0.67,19.40]	11.84 [3.20,20.48]	11.98 [2.50,21.45]
NLSH HF	14.53 [-1.12,30.18]	16.06 [2.16,29.96]	5.12 [-8.47,18.71]	0.37 [-11.45,12.18]	13.84 [2.42,25.26]	13.31 [1.07,25.55]
UNN HF	6.53 [-2.48,15.54]	5.63 [-2.38,13.65]	7.12 [0.05,14.20]	4.70 [-1.45,10.86]	-3.16 [-8.88,2.56]	-2.69 [-8.88,3.50]
Helse Finnmark HF	20.53 [4.08,36.98]	14.20 [-0.46,28.87]	2.12 [-11.75,16.00]	6.03 [-6.12,18.19]	-1.16 [-13.94,11.62]	4.31 [-9.46,18.08]
p-value	<0.001	<0.001	<0.001	<0.001	<0.001	<0.001
